# Supplementary material for: ﻿Polyclads (Platyhelminthes) in the southern Gulf of Mexico: unveiling biodiversity and descriptions of two new species
Source: Zookeys. 2024 Dec 13;1221:103–44. doi: 10.3897/zookeys.1221.128260 (PMC11662208; doi:10.3897/zookeys.1221.128260)
Supplement: XML Treatment for Pericelis cata [file zookeys.1221.128260-treatment1.xml]

<!DOCTYPE tp:taxon-treatment
  PUBLIC "-//TaxonX//DTD Taxonomic Treatment Publishing DTD v0 20100105//EN" "tax-treatment-NSO.dtd">
<tp:taxon-treatment xmlns:tp="http://www.plazi.org/taxpub"><tp:treatment-meta><kwd-group><label>Taxon classification</label><kwd>
                <named-content content-type="kingdom">Animalia</named-content>
              </kwd><kwd>
                <named-content content-type="order">﻿Polycladida</named-content>
              </kwd><kwd>
                <named-content content-type="family">Pericelidae</named-content>
              </kwd></kwd-group><mixed-citation publication-type="journal"><person-group><name><surname>Cuadrado</surname><given-names>Daniel</given-names></name><name><surname>Hernández-Gonzalez</surname><given-names>Alejandro</given-names></name><name><surname>Noreña</surname><given-names>Carolina</given-names></name><name><surname>Simões</surname><given-names>Nuno</given-names></name></person-group><article-title>﻿Polyclads (<tp:taxon-name><tp:taxon-name-part taxon-name-part-type="phylum">Platyhelminthes</tp:taxon-name-part></tp:taxon-name>) in the southern Gulf of Mexico: unveiling biodiversity and descriptions of two new species</article-title><source>Zookeys</source><day>13</day><month>12</month><year>2024</year><volume>1221</volume><fpage>103</fpage><lpage>144</lpage><pub-id pub-id-type="doi">10.3897/zookeys.1221.128260</pub-id></mixed-citation></tp:treatment-meta><tp:nomenclature><label>﻿</label><tp:taxon-name>
              <object-id xmlns:xlink="http://www.w3.org/1999/xlink" content-type="arpha" xlink:type="simple">D9EF86F3-F99A-5959-89AE-3E9F64631225</object-id>
              <tp:taxon-name-part taxon-name-part-type="genus" reg="Pericelis">Pericelis</tp:taxon-name-part>
              <tp:taxon-name-part taxon-name-part-type="species" reg="cata">cata</tp:taxon-name-part>
            </tp:taxon-name><tp:taxon-authority>Marcus &amp; Marcus, 1968</tp:taxon-authority><xref ref-type="fig" rid="F3">Fig. 3</xref></tp:nomenclature><tp:treatment-sec sec-type="material" id="SECID0EDKAC"><title>Material examined.</title><p><bold>Campeche coast, Mexico</bold> • 1; Cayos sumergidos del Oeste; <named-content xmlns:xlink="http://www.w3.org/1999/xlink" content-type="dwc:verbatimCoordinates" xlink:type="simple"><named-content content-type="geo-json" specific-use="{&#34;type&#34;:&#34;Point&#34;,&#34;coordinates&#34;:[-92.200000,20.900000]}" id="NCID0EOKAC" xlink:type="simple">20.9°N, 92.2°W</named-content></named-content>; 0 m; 10 Sep. 2017; A. Gutiérrez leg.; <abbrev xmlns:xlink="http://www.w3.org/1999/xlink" content-type="institution" xlink:title="Colección regional de Policladidos de la Península del Yucatán, Mexico" id="ABBRID0ETKAC" xlink:type="simple">CRPPY</abbrev>-0011 • 1; Cayos sumergidos del Oeste; <named-content xmlns:xlink="http://www.w3.org/1999/xlink" content-type="dwc:verbatimCoordinates" xlink:type="simple"><named-content content-type="geo-json" specific-use="{&#34;type&#34;:&#34;Point&#34;,&#34;coordinates&#34;:[-92.200000,20.900000]}" id="NCID0E2KAC" xlink:type="simple">20.9°N, 92.2°W</named-content></named-content>; 13 m; 14 Sep. 2017; A. Gutiérrez leg.; <abbrev xmlns:xlink="http://www.w3.org/1999/xlink" content-type="institution" xlink:title="Colección regional de Policladidos de la Península del Yucatán, Mexico" id="ABBRID0EALAC" xlink:type="simple">CRPPY</abbrev>-0020 • 1; Cayos sumergidos del Oeste; <named-content xmlns:xlink="http://www.w3.org/1999/xlink" content-type="dwc:verbatimCoordinates" xlink:type="simple"><named-content content-type="geo-json" specific-use="{&#34;type&#34;:&#34;Point&#34;,&#34;coordinates&#34;:[-92.300000,21.000000]}" id="NCID0EILAC" xlink:type="simple">21.0°N, 92.3°W</named-content></named-content>; 10 m; 9 Sep. 2017; F. Márquez leg.; <abbrev xmlns:xlink="http://www.w3.org/1999/xlink" content-type="institution" xlink:title="Colección regional de Policladidos de la Península del Yucatán, Mexico" id="ABBRID0ENLAC" xlink:type="simple">CRPPY</abbrev>-0022 • 2; Cayos sumergidos del Oeste; <named-content xmlns:xlink="http://www.w3.org/1999/xlink" content-type="dwc:verbatimCoordinates" xlink:type="simple"><named-content content-type="geo-json" specific-use="{&#34;type&#34;:&#34;Point&#34;,&#34;coordinates&#34;:[-92.200000,20.400000]}" id="NCID0EVLAC" xlink:type="simple">20.4°N, 92.2°W</named-content></named-content>; 10.8 m; 14 Sep. 2017; A. Gutiérrez leg.; <abbrev xmlns:xlink="http://www.w3.org/1999/xlink" content-type="institution" xlink:title="Colección regional de Policladidos de la Península del Yucatán, Mexico" id="ABBRID0E1LAC" xlink:type="simple">CRPPY</abbrev>-0024 • 1; Cayos sumergidos del Oeste; <named-content xmlns:xlink="http://www.w3.org/1999/xlink" content-type="dwc:verbatimCoordinates" xlink:type="simple"><named-content content-type="geo-json" specific-use="{&#34;type&#34;:&#34;Point&#34;,&#34;coordinates&#34;:[-92.200000,20.500000]}" id="NCID0ECMAC" xlink:type="simple">20.5°N, 92.2°W</named-content></named-content>; 26 m; 13 Sep. 2017; X. Vital leg.; <abbrev xmlns:xlink="http://www.w3.org/1999/xlink" content-type="institution" xlink:title="Colección regional de Policladidos de la Península del Yucatán, Mexico" id="ABBRID0EHMAC" xlink:type="simple">CRPPY</abbrev>-0025; <bold>Quintana Roo coast, Mexico</bold> • 1; Mahahual; <named-content xmlns:xlink="http://www.w3.org/1999/xlink" content-type="dwc:verbatimCoordinates" xlink:type="simple"><named-content content-type="geo-json" specific-use="{&#34;type&#34;:&#34;Point&#34;,&#34;coordinates&#34;:[-87.700000,18.600000]}" id="NCID0ERMAC" xlink:type="simple">18.6°N, 87.7°W</named-content></named-content>; 13.4 m; 18 Mar. 2018; A. Hernández leg.; <abbrev xmlns:xlink="http://www.w3.org/1999/xlink" content-type="institution" xlink:title="Colección regional de Policladidos de la Península del Yucatán, Mexico" id="ABBRID0EWMAC" xlink:type="simple">CRPPY</abbrev>-0040; <bold>Campeche coast, Mexico</bold> • 1; Cayo Arcas; <named-content xmlns:xlink="http://www.w3.org/1999/xlink" content-type="dwc:verbatimCoordinates" xlink:type="simple"><named-content content-type="geo-json" specific-use="{&#34;type&#34;:&#34;Point&#34;,&#34;coordinates&#34;:[-92.000000,20.200000]}" id="NCID0EANAC" xlink:type="simple">20.2°N, 92.0°W</named-content></named-content>; 5 m; 19 Apr. 2018; A. Hernández leg.; <abbrev xmlns:xlink="http://www.w3.org/1999/xlink" content-type="institution" xlink:title="Colección regional de Policladidos de la Península del Yucatán, Mexico" id="ABBRID0EFNAC" xlink:type="simple">CRPPY</abbrev>-0046 • 1; Cayo Arcas; <named-content xmlns:xlink="http://www.w3.org/1999/xlink" content-type="dwc:verbatimCoordinates" xlink:type="simple"><named-content content-type="geo-json" specific-use="{&#34;type&#34;:&#34;Point&#34;,&#34;coordinates&#34;:[-92.000000,20.200000]}" id="NCID0ENNAC" xlink:type="simple">20.2°N, 92.0°W</named-content></named-content>; 4.7 m; 19 Apr. 2018; A. Hernández leg.; <abbrev xmlns:xlink="http://www.w3.org/1999/xlink" content-type="institution" xlink:title="Colección regional de Policladidos de la Península del Yucatán, Mexico" id="ABBRID0ESNAC" xlink:type="simple">CRPPY</abbrev>-0051 • 1; Cayo Arcas; <named-content xmlns:xlink="http://www.w3.org/1999/xlink" content-type="dwc:verbatimCoordinates" xlink:type="simple"><named-content content-type="geo-json" specific-use="{&#34;type&#34;:&#34;Point&#34;,&#34;coordinates&#34;:[-92.000000,20.200000]}" id="NCID0E1NAC" xlink:type="simple">20.2°N, 92.0°W</named-content></named-content>; 6.3 m; 22 Apr. 2018; A. Hernández leg.; <abbrev xmlns:xlink="http://www.w3.org/1999/xlink" content-type="institution" xlink:title="Colección regional de Policladidos de la Península del Yucatán, Mexico" id="ABBRID0E6NAC" xlink:type="simple">CRPPY</abbrev>-0065 • 1; Cayo Arcas; <named-content xmlns:xlink="http://www.w3.org/1999/xlink" content-type="dwc:verbatimCoordinates" xlink:type="simple"><named-content content-type="geo-json" specific-use="{&#34;type&#34;:&#34;Point&#34;,&#34;coordinates&#34;:[-92.000000,20.200000]}" id="NCID0EHOAC" xlink:type="simple">20.2°N, 92.0°W</named-content></named-content>; 3.2 m; 24 Apr. 2018; A. Hernández leg.; <abbrev xmlns:xlink="http://www.w3.org/1999/xlink" content-type="institution" xlink:title="Colección regional de Policladidos de la Península del Yucatán, Mexico" id="ABBRID0EMOAC" xlink:type="simple">CRPPY</abbrev>-0078 • 1; Cayo Arcas; <named-content xmlns:xlink="http://www.w3.org/1999/xlink" content-type="dwc:verbatimCoordinates" xlink:type="simple"><named-content content-type="geo-json" specific-use="{&#34;type&#34;:&#34;Point&#34;,&#34;coordinates&#34;:[-92.000000,20.200000]}" id="NCID0EUOAC" xlink:type="simple">20.2°N, 92.0°W</named-content></named-content>; 7.7 m; 25 Apr. 2018; A. Hernández leg.; <abbrev xmlns:xlink="http://www.w3.org/1999/xlink" content-type="institution" xlink:title="Colección regional de Policladidos de la Península del Yucatán, Mexico" id="ABBRID0EZOAC" xlink:type="simple">CRPPY</abbrev>-0083.</p></tp:treatment-sec><tp:treatment-sec sec-type="distribution" id="SECID0E5OAC"><title>Distribution.</title><p>This species was previously recorded in Curaçao (<xref ref-type="bibr" rid="B44">Marcus and Marcus 1968</xref>); the Caribbean coast of Colombia (<xref ref-type="bibr" rid="B61">Quiroga et al. 2004a</xref>, <xref ref-type="bibr" rid="B62">2004b</xref>); Cabo Frío, Salvador, and Alagoas, Brazil (<xref ref-type="bibr" rid="B59">Queiroz et al. 2013</xref>; <xref ref-type="bibr" rid="B4">Bahia et al. 2014</xref>, <xref ref-type="bibr" rid="B5">2015</xref>; <xref ref-type="bibr" rid="B2">Bahia and Schrödl 2018</xref>); Canary Islands, Spain (<xref ref-type="bibr" rid="B16">Cuadrado et al. 2017</xref>). This is a new record for the coasts of Campeche (Gulf of Mexico), and Quintana Roo (Mexican Caribbean). New record for the Gulf of Mexico.</p></tp:treatment-sec><tp:treatment-sec sec-type="description" id="SECID0EFAAE"><title>Description.</title><p>Body oval with multiple marginal folds, 4 cm in length and 2.5 cm in width. Dorsally, pattern of dark pigmentation is interrupted by spots where the white parenchyma is observed. Towards the margin, the white patches become smaller, and the space between them decreases, with scattered black dots. The tentacles are subtle marginal folds, with a clear separation between them, characteristic of the genus <italic><tp:taxon-name><tp:taxon-name-part taxon-name-part-type="genus" reg="Pericelis">Pericelis</tp:taxon-name-part></tp:taxon-name></italic> (Fig. <xref ref-type="fig" rid="F3">3A, B</xref>). Marginal eyes are arranged irregularly around the entire body margin (Fig. <xref ref-type="fig" rid="F3">3A, B</xref>). Dorsally, the tentacular and cerebral eyes are arranged in two elongated clusters (Fig. <xref ref-type="fig" rid="F3">3B</xref>).</p></tp:treatment-sec><tp:treatment-sec sec-type="remarks" id="SECID0E5AAE"><title>Remarks.</title><p><italic><tp:taxon-name><tp:taxon-name-part taxon-name-part-type="genus" reg="Pericelis">Pericelis</tp:taxon-name-part><tp:taxon-name-part taxon-name-part-type="species" reg="cata">cata</tp:taxon-name-part></tp:taxon-name></italic> morphology found in the Gulf of Mexico corresponds to the original description by <xref ref-type="bibr" rid="B44">Marcus and Marcus (1968)</xref>, characterised by the position of the pseudotentacles, the elongated cerebral eye clusters, and the colour pattern: white and black spots on a brown background (Fig. <xref ref-type="fig" rid="F3">3A−D</xref>).The pigmentation of the specimens sampled in the Gulf of Mexico is different from that described in the original description of <italic><tp:taxon-name><tp:taxon-name-part taxon-name-part-type="genus" reg="Pericelis">P.</tp:taxon-name-part><tp:taxon-name-part taxon-name-part-type="species" reg="cata">cata</tp:taxon-name-part></tp:taxon-name></italic>. The Mexican species displays a basal colour of white, with brown spots and freckles (as seen in Fig. <xref ref-type="fig" rid="F3">3E</xref>).</p><fig id="F3" position="float" orientation="portrait"><object-id xmlns:xlink="http://www.w3.org/1999/xlink" content-type="doi" xlink:type="simple">10.3897/zookeys.1221.128260.figure3</object-id><object-id xmlns:xlink="http://www.w3.org/1999/xlink" content-type="arpha" xlink:type="simple">6C29726C-3A00-5497-B8BC-1E0A542BBFD7</object-id><label>Figure 3.</label><caption><p><italic><tp:taxon-name><tp:taxon-name-part taxon-name-part-type="genus" reg="Pericelis">Pericelis</tp:taxon-name-part><tp:taxon-name-part taxon-name-part-type="species" reg="cata">cata</tp:taxon-name-part></tp:taxon-name></italic><bold>A</bold> dorsal view <bold>B</bold> frontal region, cerebral eyes and pseudotentacles <bold>C</bold> location of the sucker, male and female gonopores <bold>D</bold> ventral view <bold>E</bold><italic><tp:taxon-name><tp:taxon-name-part taxon-name-part-type="genus" reg="Pericelis">P.</tp:taxon-name-part><tp:taxon-name-part taxon-name-part-type="species" reg="cata">cata</tp:taxon-name-part></tp:taxon-name></italic> in situ.</p></caption><graphic xmlns:xlink="http://www.w3.org/1999/xlink" xlink:href="zookeys-1221-103_article-128260__-g003.jpg" position="float" orientation="portrait" xlink:type="simple" id="oo_1197975.jpg"><uri content-type="original_file" xlink:type="simple">https://binary.pensoft.net/fig/1197975</uri></graphic></fig></tp:treatment-sec><ref-list><ref id="B44"><mixed-citation xmlns:xlink="http://www.w3.org/1999/xlink" xlink:type="simple"><person-group><name name-style="western"><surname>Marcus</surname><given-names>E</given-names></name><name name-style="western"><surname>Marcus</surname><given-names>E</given-names></name></person-group> (<year>1968</year>) <article-title><tp:taxon-name><tp:taxon-name-part taxon-name-part-type="order">Polycladida</tp:taxon-name-part></tp:taxon-name> from Curaao and faunistically related regions.</article-title><source>Studies on the Fauna of Curaao and other Caribbean Islands</source><volume>26</volume>: <fpage>1</fpage>–<lpage>134</lpage>.</mixed-citation></ref><ref id="B61"><mixed-citation xmlns:xlink="http://www.w3.org/1999/xlink" xlink:type="simple"><person-group><name name-style="western"><surname>Quiroga</surname><given-names>SY</given-names></name><name name-style="western"><surname>Bolaos</surname><given-names>DM</given-names></name><name name-style="western"><surname>Litvaitis</surname><given-names>MK</given-names></name></person-group> (<year>2004a</year>) <article-title>A checklist of polyclad flatworms (<tp:taxon-name><tp:taxon-name-part taxon-name-part-type="phylum">Platyhelminthes</tp:taxon-name-part></tp:taxon-name>: <tp:taxon-name><tp:taxon-name-part taxon-name-part-type="order">Polycladida</tp:taxon-name-part></tp:taxon-name>) from the Caribbean coast of Colombia, South America.</article-title><source>Zootaxa</source><volume>633</volume>: <fpage>1</fpage>–<lpage>12</lpage>. <ext-link xlink:href="10.11646/zootaxa.633.1.1" ext-link-type="doi" xlink:type="simple">https://doi.org/10.11646/zootaxa.633.1.1</ext-link></mixed-citation></ref><ref id="B62"><mixed-citation xmlns:xlink="http://www.w3.org/1999/xlink" xlink:type="simple"><person-group><name name-style="western"><surname>Quiroga</surname><given-names>SY</given-names></name><name name-style="western"><surname>Bolaños</surname><given-names>M</given-names></name><name name-style="western"><surname>Litvaitis</surname><given-names>MK</given-names></name></person-group> (<year>2004b</year>) <article-title>Policládidos (<tp:taxon-name><tp:taxon-name-part taxon-name-part-type="phylum">Platyhelminthes</tp:taxon-name-part></tp:taxon-name>: “<tp:taxon-name><tp:taxon-name-part taxon-name-part-type="class">Turbellaria</tp:taxon-name-part></tp:taxon-name>”) del Atlántico Tropical Occidental.</article-title><source>Biota Colombiana</source><volume>5</volume>(<issue>2</issue>): <fpage>159</fpage>–<lpage>172</lpage>.</mixed-citation></ref><ref id="B59"><mixed-citation xmlns:xlink="http://www.w3.org/1999/xlink" xlink:type="simple"><person-group><name name-style="western"><surname>Queiroz</surname><given-names>V</given-names></name><name name-style="western"><surname>Sales</surname><given-names>L</given-names></name><name name-style="western"><surname>Neves</surname><given-names>EG</given-names></name><name name-style="western"><surname>Johnsson</surname><given-names>R</given-names></name></person-group> (<year>2013</year>) <article-title><italic><tp:taxon-name><tp:taxon-name-part taxon-name-part-type="genus">Pericelis</tp:taxon-name-part><tp:taxon-name-part taxon-name-part-type="species">cata</tp:taxon-name-part></tp:taxon-name></italic> Marcus and Marcus, 1968 (<tp:taxon-name><tp:taxon-name-part taxon-name-part-type="phylum">Platyhelminthes</tp:taxon-name-part></tp:taxon-name>: <tp:taxon-name><tp:taxon-name-part taxon-name-part-type="order">Polycladida</tp:taxon-name-part></tp:taxon-name>): First record from northeast of Brazil.</article-title><source>Check List</source><volume>9</volume>(<issue>3</issue>): <fpage>628</fpage>–<lpage>630</lpage>. <ext-link xlink:href="10.15560/9.3.628" ext-link-type="doi" xlink:type="simple">https://doi.org/10.15560/9.3.628</ext-link></mixed-citation></ref><ref id="B4"><mixed-citation xmlns:xlink="http://www.w3.org/1999/xlink" xlink:type="simple"><person-group><name name-style="western"><surname>Bahia</surname><given-names>J</given-names></name><name name-style="western"><surname>Padula</surname><given-names>V</given-names></name><name name-style="western"><surname>Passeri</surname><given-names>Lavrado H</given-names></name><name name-style="western"><surname>Quiroga</surname><given-names>S</given-names></name></person-group> (<year>2014</year>) <article-title>Taxonomy of <tp:taxon-name><tp:taxon-name-part taxon-name-part-type="suborder">Cotylea</tp:taxon-name-part></tp:taxon-name> (<tp:taxon-name><tp:taxon-name-part taxon-name-part-type="phylum">Platyhelminthes</tp:taxon-name-part></tp:taxon-name>: <tp:taxon-name><tp:taxon-name-part taxon-name-part-type="order">Polycladida</tp:taxon-name-part></tp:taxon-name>) from Cabo Frio, southeastern Brazil, with the description of a new species.</article-title><source>Zootaxa</source><volume>3873</volume>: <fpage>495</fpage>–<lpage>525</lpage>. <ext-link xlink:href="10.11646/zootaxa.3873.5.3" ext-link-type="doi" xlink:type="simple">https://doi.org/10.11646/zootaxa.3873.5.3</ext-link></mixed-citation></ref><ref id="B5"><mixed-citation xmlns:xlink="http://www.w3.org/1999/xlink" xlink:type="simple"><person-group><name name-style="western"><surname>Bahia</surname><given-names>J</given-names></name><name name-style="western"><surname>Padula</surname><given-names>V</given-names></name><name name-style="western"><surname>Dorigo</surname><given-names>Correia M</given-names></name><name name-style="western"><surname>Sovierzoski</surname><given-names>H</given-names></name></person-group> (<year>2015</year>) <article-title>First records of the order <tp:taxon-name><tp:taxon-name-part taxon-name-part-type="order">Polycladida</tp:taxon-name-part></tp:taxon-name> (<tp:taxon-name><tp:taxon-name-part taxon-name-part-type="phylum">Platyhelminthes</tp:taxon-name-part></tp:taxon-name>, <tp:taxon-name><tp:taxon-name-part taxon-name-part-type="class">Rhabditophora</tp:taxon-name-part></tp:taxon-name>) from reef ecosystems of Alagoas State, north-eastern Brazil, with the description of <italic><tp:taxon-name><tp:taxon-name-part taxon-name-part-type="genus">Thysanozoon</tp:taxon-name-part><tp:taxon-name-part taxon-name-part-type="species">alagoensis</tp:taxon-name-part></tp:taxon-name></italic> sp. nov.</article-title><source>Journal of the Marine Biological Association of the United Kingdom</source><volume>95</volume>: <fpage>1653</fpage>–<lpage>1666</lpage>. <ext-link xlink:href="10.1017/S0025315415000922" ext-link-type="doi" xlink:type="simple">https://doi.org/10.1017/S0025315415000922</ext-link></mixed-citation></ref><ref id="B2"><mixed-citation xmlns:xlink="http://www.w3.org/1999/xlink" xlink:type="simple"><person-group><name name-style="western"><surname>Bahia</surname><given-names>J</given-names></name><name name-style="western"><surname>Schrödl</surname><given-names>M</given-names></name></person-group> (<year>2018</year>) <article-title>Brazilian <tp:taxon-name><tp:taxon-name-part taxon-name-part-type="order">Polycladida</tp:taxon-name-part></tp:taxon-name> (<tp:taxon-name><tp:taxon-name-part taxon-name-part-type="class">Rhabditophora</tp:taxon-name-part></tp:taxon-name>: <tp:taxon-name><tp:taxon-name-part taxon-name-part-type="phylum">Platyhelminthes</tp:taxon-name-part></tp:taxon-name>): Rediscovery of Marcus’ type material and general revision.</article-title><source>Zootaxa,</source><volume>4490</volume>(<issue>1</issue>): <fpage>1</fpage>–<lpage>121</lpage>. <ext-link xlink:href="10.11646/zootaxa.4490.1.1" ext-link-type="doi" xlink:type="simple">https://doi.org/10.11646/zootaxa.4490.1.1</ext-link></mixed-citation></ref><ref id="B16"><mixed-citation xmlns:xlink="http://www.w3.org/1999/xlink" xlink:type="simple"><person-group><name name-style="western"><surname>Cuadrado</surname><given-names>D</given-names></name><name name-style="western"><surname>Moro</surname><given-names>L</given-names></name><name name-style="western"><surname>Noreña</surname><given-names>C</given-names></name></person-group> (<year>2017</year>) <article-title>The <tp:taxon-name><tp:taxon-name-part taxon-name-part-type="order">Polycladida</tp:taxon-name-part></tp:taxon-name> (<tp:taxon-name><tp:taxon-name-part taxon-name-part-type="phylum">Platyhelminthes</tp:taxon-name-part></tp:taxon-name>) in the Canary Islands. New genus, species and records.</article-title><source>Zootaxa</source><volume>4312</volume>(<issue>1</issue>): <fpage>38</fpage>–<lpage>68</lpage>. <ext-link xlink:href="10.11646/zootaxa.4312.1.2" ext-link-type="doi" xlink:type="simple">https://doi.org/10.11646/zootaxa.4312.1.2</ext-link></mixed-citation></ref></ref-list></tp:taxon-treatment>
