# Supplementary material for: ﻿Polyclads (Platyhelminthes) in the southern Gulf of Mexico: unveiling biodiversity and descriptions of two new species
Source: Zookeys. 2024 Dec 13;1221:103–44. doi: 10.3897/zookeys.1221.128260 (PMC11662208; doi:10.3897/zookeys.1221.128260)
Supplement: XML Treatment for Pericelis orbicularia [file zookeys.1221.128260-treatment2.xml]

<!DOCTYPE tp:taxon-treatment
  PUBLIC "-//TaxonX//DTD Taxonomic Treatment Publishing DTD v0 20100105//EN" "tax-treatment-NSO.dtd">
<tp:taxon-treatment xmlns:tp="http://www.plazi.org/taxpub"><tp:treatment-meta><kwd-group><label>Taxon classification</label><kwd>
                <named-content content-type="kingdom">Animalia</named-content>
              </kwd><kwd>
                <named-content content-type="order">﻿Polycladida</named-content>
              </kwd><kwd>
                <named-content content-type="family">Pericelidae</named-content>
              </kwd></kwd-group><mixed-citation publication-type="journal"><person-group><name><surname>Cuadrado</surname><given-names>Daniel</given-names></name><name><surname>Hernández-Gonzalez</surname><given-names>Alejandro</given-names></name><name><surname>Noreña</surname><given-names>Carolina</given-names></name><name><surname>Simões</surname><given-names>Nuno</given-names></name></person-group><article-title>﻿Polyclads (<tp:taxon-name><tp:taxon-name-part taxon-name-part-type="phylum">Platyhelminthes</tp:taxon-name-part></tp:taxon-name>) in the southern Gulf of Mexico: unveiling biodiversity and descriptions of two new species</article-title><source>Zookeys</source><day>13</day><month>12</month><year>2024</year><volume>1221</volume><fpage>103</fpage><lpage>144</lpage><pub-id pub-id-type="doi">10.3897/zookeys.1221.128260</pub-id></mixed-citation></tp:treatment-meta><tp:nomenclature><label>﻿</label><tp:taxon-name>
              <object-id xmlns:xlink="http://www.w3.org/1999/xlink" content-type="arpha" xlink:type="simple">BE5A3627-BA91-5CC3-B501-D863FA1A911A</object-id>
              <tp:taxon-name-part taxon-name-part-type="genus" reg="Pericelis">Pericelis</tp:taxon-name-part>
              <tp:taxon-name-part taxon-name-part-type="species" reg="orbicularia">orbicularia</tp:taxon-name-part>
            </tp:taxon-name><tp:taxon-authority>(Schmarda, 1859)</tp:taxon-authority><xref ref-type="fig" rid="F4">Fig. 4</xref></tp:nomenclature><tp:treatment-sec sec-type="material" id="SECID0ESDAE"><title>Material examined.</title><p><bold>Yucatan coast, Mexico</bold> • 1; Punta Piedra, Sisal; <named-content xmlns:xlink="http://www.w3.org/1999/xlink" content-type="dwc:verbatimCoordinates" xlink:type="simple"><named-content content-type="geo-json" specific-use="{&#34;type&#34;:&#34;Point&#34;,&#34;coordinates&#34;:[-90.100000,21.200000]}" id="NCID0E4DAE" xlink:type="simple">21.2°N, 90.1°W</named-content></named-content>; 1 m; 30 Apr. 2018; A. Hernández leg.; <abbrev xmlns:xlink="http://www.w3.org/1999/xlink" content-type="institution" xlink:title="Colección regional de Policladidos de la Península del Yucatán, Mexico" id="ABBRID0ECEAE" xlink:type="simple">CRPPY</abbrev>-0087 • 1; Dzilam; <named-content xmlns:xlink="http://www.w3.org/1999/xlink" content-type="dwc:verbatimCoordinates" xlink:type="simple"><named-content content-type="geo-json" specific-use="{&#34;type&#34;:&#34;Point&#34;,&#34;coordinates&#34;:[-88.900000,21.500000]}" id="NCID0EKEAE" xlink:type="simple">21.5°N, 88.9°W</named-content></named-content>; 9.3 m; 8 May 2018; A. Hernández leg.; <abbrev xmlns:xlink="http://www.w3.org/1999/xlink" content-type="institution" xlink:title="Colección regional de Policladidos de la Península del Yucatán, Mexico" id="ABBRID0EPEAE" xlink:type="simple">CRPPY</abbrev>-0091 • 1; 12 slides; Dzilam; <named-content xmlns:xlink="http://www.w3.org/1999/xlink" content-type="dwc:verbatimCoordinates" xlink:type="simple"><named-content content-type="geo-json" specific-use="{&#34;type&#34;:&#34;Point&#34;,&#34;coordinates&#34;:[-88.900000,21.500000]}" id="NCID0EXEAE" xlink:type="simple">21.5°N, 88.9°W</named-content></named-content>; 13 m; 10 May 2018; A. Hernández leg.; <abbrev xmlns:xlink="http://www.w3.org/1999/xlink" content-type="institution" xlink:title="Colección regional de Policladidos de la Península del Yucatán, Mexico" id="ABBRID0E3EAE" xlink:type="simple">CRPPY</abbrev>-0097.</p></tp:treatment-sec><tp:treatment-sec sec-type="distribution" id="SECID0EBFAE"><title>Distribution.</title><p><italic><tp:taxon-name><tp:taxon-name-part taxon-name-part-type="genus" reg="Pericelis">Pericelis</tp:taxon-name-part><tp:taxon-name-part taxon-name-part-type="species" reg="orbicularia">orbicularia</tp:taxon-name-part></tp:taxon-name></italic> is known from the south coast of Jamaica (<xref ref-type="bibr" rid="B67">Schmarda 1859</xref>); Port Aransas, Texas, USA (<xref ref-type="bibr" rid="B32">Hyman 1955</xref>); and Key Biscayne (Florida, USA; <xref ref-type="bibr" rid="B44">Marcus and Marcus 1968</xref>). This is the first record for the coast of Yucatan (Mexico).</p></tp:treatment-sec><tp:treatment-sec sec-type="description" id="SECID0EBGAE"><title>Description.</title><p>Body oval-shaped, 2 cm in length and 1 cm in width, with small pseudotentacles, less than 1 mm. Dorsal surface exhibits an orange to light brown reticulated pattern on a regular creamy beige background (Fig. <xref ref-type="fig" rid="F4">4A, D, E</xref>). The pigmentation corresponds to the colouration described by <xref ref-type="bibr" rid="B32">Hyman (1955)</xref> for specimens of Port Aransas, Texas. According to Hyman, <italic><tp:taxon-name><tp:taxon-name-part taxon-name-part-type="genus" reg="Pericelis">Pericelis</tp:taxon-name-part><tp:taxon-name-part taxon-name-part-type="species" reg="orbicularia">orbicularia</tp:taxon-name-part></tp:taxon-name></italic> presents “a reddish-brown network on a paler ground”. Cerebral eyes are arranged in two elongated clusters. Tentacular and marginal eyes scattered along the margin. A swelling in the body’s midline is caused by the highly folded pharynx and the copulatory organ (Fig. <xref ref-type="fig" rid="F4">4A, B, E</xref>). <italic><tp:taxon-name><tp:taxon-name-part taxon-name-part-type="genus" reg="Pericelis">Pericelis</tp:taxon-name-part><tp:taxon-name-part taxon-name-part-type="species" reg="orbicularia">orbicularia</tp:taxon-name-part></tp:taxon-name></italic> was observed to secrete an abundant and viscous mucus. <bold><italic>Reproductive system</italic></bold>. The male and female copulatory apparatus are located just posterior to the pharynx and before the prominent sucker, 0.5 mm distance between them. Live specimens exhibit distinct female and male gonopores, but in our fixed specimens, the gonopores appear as a concavity, giving the impression of a single gonopore (Fig. <xref ref-type="fig" rid="F4">4C, D</xref>). The male copulatory apparatus shows an anteroposterior orientation, including a highly muscular seminal vesicle and an ejaculatory duct lined with glandular epithelium.</p><fig id="F4" position="float" orientation="portrait"><object-id xmlns:xlink="http://www.w3.org/1999/xlink" content-type="doi" xlink:type="simple">10.3897/zookeys.1221.128260.figure4</object-id><object-id xmlns:xlink="http://www.w3.org/1999/xlink" content-type="arpha" xlink:type="simple">4CE7D3B8-A358-5774-B69A-63BA0C4517BB</object-id><label>Figure 4.</label><caption><p><italic><tp:taxon-name><tp:taxon-name-part taxon-name-part-type="genus" reg="Pericelis">Pericelis</tp:taxon-name-part><tp:taxon-name-part taxon-name-part-type="species" reg="orbicularia">orbicularia</tp:taxon-name-part></tp:taxon-name></italic><bold>A</bold> dorsal view <bold>B</bold> shape of pseudotentacles, pseudotentacular eyes, cerebral eyes <bold>C</bold> male and female gonopores, sucker <bold>D</bold> ventral view <bold>E</bold><italic><tp:taxon-name><tp:taxon-name-part taxon-name-part-type="genus" reg="Pericelis">P.</tp:taxon-name-part><tp:taxon-name-part taxon-name-part-type="species" reg="orbicularia">orbicularia</tp:taxon-name-part></tp:taxon-name></italic> in situ.</p></caption><graphic xmlns:xlink="http://www.w3.org/1999/xlink" xlink:href="zookeys-1221-103_article-128260__-g004.jpg" position="float" orientation="portrait" xlink:type="simple" id="oo_1197976.jpg"><uri content-type="original_file" xlink:type="simple">https://binary.pensoft.net/fig/1197976</uri></graphic></fig></tp:treatment-sec><ref-list><ref id="B67"><mixed-citation xmlns:xlink="http://www.w3.org/1999/xlink" xlink:type="simple"><person-group><name name-style="western"><surname>Schmarda</surname><given-names>LK</given-names></name></person-group> (<year>1859</year>) <article-title>Neue Turbellarien, Rotatorien und Anneliden beobachtet und gesammelt auf einer Reise um die Erde 1853 bis 1857.</article-title><source>Neue wirbellose Thiere</source><volume>1</volume>: <fpage>1</fpage>–<lpage>66</lpage>. <ext-link xlink:href="10.5962/bhl.title.85313" ext-link-type="doi" xlink:type="simple">https://doi.org/10.5962/bhl.title.85313</ext-link></mixed-citation></ref><ref id="B32"><mixed-citation xmlns:xlink="http://www.w3.org/1999/xlink" xlink:type="simple"><person-group><name name-style="western"><surname>Hyman</surname><given-names>LH</given-names></name></person-group> (<year>1955</year>) <article-title>Some polyclad flatworms from the West Indies and Florida.</article-title><source>Proceedings of the United States National Museum</source><volume>104</volume>: <fpage>115</fpage>–<lpage>150</lpage>. <ext-link xlink:href="10.5479/si.00963801.104-3341.115" ext-link-type="doi" xlink:type="simple">https://doi.org/10.5479/si.00963801.104-3341.115</ext-link></mixed-citation></ref><ref id="B44"><mixed-citation xmlns:xlink="http://www.w3.org/1999/xlink" xlink:type="simple"><person-group><name name-style="western"><surname>Marcus</surname><given-names>E</given-names></name><name name-style="western"><surname>Marcus</surname><given-names>E</given-names></name></person-group> (<year>1968</year>) <article-title><tp:taxon-name><tp:taxon-name-part taxon-name-part-type="order">Polycladida</tp:taxon-name-part></tp:taxon-name> from Curaao and faunistically related regions.</article-title><source>Studies on the Fauna of Curaao and other Caribbean Islands</source><volume>26</volume>: <fpage>1</fpage>–<lpage>134</lpage>.</mixed-citation></ref></ref-list></tp:taxon-treatment>
