# Supplementary material for: ﻿Polyclads (Platyhelminthes) in the southern Gulf of Mexico: unveiling biodiversity and descriptions of two new species
Source: Zookeys. 2024 Dec 13;1221:103–44. doi: 10.3897/zookeys.1221.128260 (PMC11662208; doi:10.3897/zookeys.1221.128260)
Supplement: XML Treatment for Prosthiostomum utarum [file zookeys.1221.128260-treatment3.xml]

<!DOCTYPE tp:taxon-treatment
  PUBLIC "-//TaxonX//DTD Taxonomic Treatment Publishing DTD v0 20100105//EN" "tax-treatment-NSO.dtd">
<tp:taxon-treatment xmlns:tp="http://www.plazi.org/taxpub"><tp:treatment-meta><kwd-group><label>Taxon classification</label><kwd>
                <named-content content-type="kingdom">Animalia</named-content>
              </kwd><kwd>
                <named-content content-type="order">﻿Polycladida</named-content>
              </kwd><kwd>
                <named-content content-type="family">﻿Prosthiostomidae</named-content>
              </kwd></kwd-group><mixed-citation publication-type="journal"><person-group><name><surname>Cuadrado</surname><given-names>Daniel</given-names></name><name><surname>Hernández-Gonzalez</surname><given-names>Alejandro</given-names></name><name><surname>Noreña</surname><given-names>Carolina</given-names></name><name><surname>Simões</surname><given-names>Nuno</given-names></name></person-group><article-title>﻿Polyclads (<tp:taxon-name><tp:taxon-name-part taxon-name-part-type="phylum">Platyhelminthes</tp:taxon-name-part></tp:taxon-name>) in the southern Gulf of Mexico: unveiling biodiversity and descriptions of two new species</article-title><source>Zookeys</source><day>13</day><month>12</month><year>2024</year><volume>1221</volume><fpage>103</fpage><lpage>144</lpage><pub-id pub-id-type="doi">10.3897/zookeys.1221.128260</pub-id></mixed-citation></tp:treatment-meta><tp:nomenclature><label>﻿</label><tp:taxon-name>
              <object-id xmlns:xlink="http://www.w3.org/1999/xlink" content-type="arpha" xlink:type="simple">90B7A43C-C12D-5008-AB5B-9BFEFBDF823A</object-id>
              <tp:taxon-name-part taxon-name-part-type="genus" reg="Prosthiostomum">Prosthiostomum</tp:taxon-name-part>
              <tp:taxon-name-part taxon-name-part-type="species" reg="utarum">utarum</tp:taxon-name-part>
            </tp:taxon-name><tp:taxon-authority>Marcus, 1952</tp:taxon-authority><xref ref-type="fig" rid="F5">Fig. 5A</xref></tp:nomenclature><tp:treatment-sec sec-type="material" id="SECID0ETJAE"><title>Material examined.</title><p><bold>Quintana Roo coast, Mexico</bold> • 1; Mahahual; <named-content xmlns:xlink="http://www.w3.org/1999/xlink" content-type="dwc:verbatimCoordinates" xlink:type="simple"><named-content content-type="geo-json" specific-use="{&#34;type&#34;:&#34;Point&#34;,&#34;coordinates&#34;:[-87.700000,18.600000]}" id="NCID0E5JAE" xlink:type="simple">18.6°N, 87.7°W</named-content></named-content>; 13.4 m; 18 Mar. 2018; A. Hernández leg.; <abbrev xmlns:xlink="http://www.w3.org/1999/xlink" content-type="institution" xlink:title="Colección regional de Policladidos de la Península del Yucatán, Mexico" id="ABBRID0EDKAE" xlink:type="simple">CRPPY</abbrev>-0041.</p></tp:treatment-sec><tp:treatment-sec sec-type="distribution" id="SECID0EIKAE"><title>Distribution.</title><p>This species was described from Sao Sebastiao Island, Brazil (type locality; <xref ref-type="bibr" rid="B42">Marcus 1952</xref>) and the Praia das Conchas, Cabo Frío, Brazil (<xref ref-type="bibr" rid="B4">Bahia et al. 2014</xref>; <xref ref-type="bibr" rid="B2">Bahia and Schrödl 2018</xref>), as well as on the Atlantic coast of Florida. It has also been recorded in the Caribbean Sea, Colombia (<xref ref-type="bibr" rid="B61">Quiroga et al. 2004a</xref>, <xref ref-type="bibr" rid="B62">2004b</xref>). The discovery of <italic><tp:taxon-name><tp:taxon-name-part taxon-name-part-type="genus" reg="Prosthiostomum">Prosthiostomum</tp:taxon-name-part><tp:taxon-name-part taxon-name-part-type="species" reg="utarum">utarum</tp:taxon-name-part></tp:taxon-name></italic> on the coast of Quintana Roo presents a new record for this species in the Mexican Caribbean Sea.</p></tp:treatment-sec><tp:treatment-sec sec-type="description" id="SECID0ENLAE"><title>Description.</title><p>Body shape elongated, 3 cm in length and 0.7 cm in width with a rounded anterior end and a pointed posterior end (Fig. <xref ref-type="fig" rid="F5">5A</xref>). Predominantly white tonalities and distinctive brown pigmentation along the midline and the anterior region. Cerebral eyes organised in two elongated clusters. Marginal eyes along the anterior region.</p></tp:treatment-sec><tp:treatment-sec sec-type="remarks" id="SECID0EXLAE"><title>Remarks.</title><p><italic><tp:taxon-name><tp:taxon-name-part taxon-name-part-type="genus" reg="Prosthiostomum">Prosthiostomum</tp:taxon-name-part><tp:taxon-name-part taxon-name-part-type="species" reg="utarum">utarum</tp:taxon-name-part></tp:taxon-name></italic>, originally described as <italic><tp:taxon-name><tp:taxon-name-part taxon-name-part-type="genus" reg="Lurymare">Lurymare</tp:taxon-name-part><tp:taxon-name-part taxon-name-part-type="species" reg="utarum">utarum</tp:taxon-name-part></tp:taxon-name></italic> (Marcus, 1952), was recently reassigned to the genus <italic><tp:taxon-name><tp:taxon-name-part taxon-name-part-type="genus" reg="Prosthiostomum">Prosthiostomum</tp:taxon-name-part></tp:taxon-name></italic> based on the work of <xref ref-type="bibr" rid="B38">Litvaitis et al. (2019)</xref> based on the 28S gene. The morphology of Gulf of Mexico specimens corresponds to the original description by <xref ref-type="bibr" rid="B42">Marcus (1952)</xref>. A comprehensive investigation, including both morphological and molecular aspects, is necessary for accurate delimitation of the genera <italic><tp:taxon-name><tp:taxon-name-part taxon-name-part-type="genus" reg="Lurymare">Lurymare</tp:taxon-name-part></tp:taxon-name></italic> and <italic><tp:taxon-name><tp:taxon-name-part taxon-name-part-type="genus" reg="Prosthiostomum">Prosthiostomum</tp:taxon-name-part></tp:taxon-name></italic>.</p><fig id="F5" position="float" orientation="portrait"><object-id xmlns:xlink="http://www.w3.org/1999/xlink" content-type="doi" xlink:type="simple">10.3897/zookeys.1221.128260.figure5</object-id><object-id xmlns:xlink="http://www.w3.org/1999/xlink" content-type="arpha" xlink:type="simple">870A1DDA-1242-5116-AE84-25EEFAAB96BD</object-id><label>Figure 5.</label><caption><p><bold>A</bold><italic><tp:taxon-name><tp:taxon-name-part taxon-name-part-type="genus" reg="Prosthiostomum">Prosthiostomum</tp:taxon-name-part><tp:taxon-name-part taxon-name-part-type="species" reg="utarum">utarum</tp:taxon-name-part></tp:taxon-name></italic> dorsal view <bold>B</bold><italic><tp:taxon-name><tp:taxon-name-part taxon-name-part-type="genus" reg="Enchiridium">Enchiridium</tp:taxon-name-part><tp:taxon-name-part taxon-name-part-type="species" reg="periommatum">periommatum</tp:taxon-name-part></tp:taxon-name></italic> in situ <bold>C</bold><italic><tp:taxon-name><tp:taxon-name-part taxon-name-part-type="genus" reg="Enchiridium">Enchiridium</tp:taxon-name-part><tp:taxon-name-part taxon-name-part-type="species" reg="evelinae">evelinae</tp:taxon-name-part></tp:taxon-name></italic> dorsal view <bold>D</bold><italic><tp:taxon-name><tp:taxon-name-part taxon-name-part-type="genus" reg="Enchiridium">Enchiridium</tp:taxon-name-part><tp:taxon-name-part taxon-name-part-type="species" reg="evelinae">evelinae</tp:taxon-name-part></tp:taxon-name></italic> in situ.</p></caption><graphic xmlns:xlink="http://www.w3.org/1999/xlink" xlink:href="zookeys-1221-103_article-128260__-g005.jpg" position="float" orientation="portrait" xlink:type="simple" id="oo_1197977.jpg"><uri content-type="original_file" xlink:type="simple">https://binary.pensoft.net/fig/1197977</uri></graphic></fig></tp:treatment-sec><ref-list><ref id="B42"><mixed-citation xmlns:xlink="http://www.w3.org/1999/xlink" xlink:type="simple"><person-group><name name-style="western"><surname>Marcus</surname><given-names>E</given-names></name></person-group> (<year>1952</year>) <article-title><tp:taxon-name><tp:taxon-name-part taxon-name-part-type="class">Turbellaria</tp:taxon-name-part></tp:taxon-name> Brasileiros (10).</article-title><source>Boletins da Faculdade de Filosofia, Ciencias e Letras da Universidade de So Paulo Zoologia</source><volume>17</volume>: <fpage>5</fpage>–<lpage>186</lpage>. <ext-link xlink:href="10.11606/issn.2526-4877.bsffclzoologia.1952.125189" ext-link-type="doi" xlink:type="simple">https://doi.org/10.11606/issn.2526-4877.bsffclzoologia.1952.125189</ext-link></mixed-citation></ref><ref id="B4"><mixed-citation xmlns:xlink="http://www.w3.org/1999/xlink" xlink:type="simple"><person-group><name name-style="western"><surname>Bahia</surname><given-names>J</given-names></name><name name-style="western"><surname>Padula</surname><given-names>V</given-names></name><name name-style="western"><surname>Passeri</surname><given-names>Lavrado H</given-names></name><name name-style="western"><surname>Quiroga</surname><given-names>S</given-names></name></person-group> (<year>2014</year>) <article-title>Taxonomy of <tp:taxon-name><tp:taxon-name-part taxon-name-part-type="suborder">Cotylea</tp:taxon-name-part></tp:taxon-name> (<tp:taxon-name><tp:taxon-name-part taxon-name-part-type="phylum">Platyhelminthes</tp:taxon-name-part></tp:taxon-name>: <tp:taxon-name><tp:taxon-name-part taxon-name-part-type="order">Polycladida</tp:taxon-name-part></tp:taxon-name>) from Cabo Frio, southeastern Brazil, with the description of a new species.</article-title><source>Zootaxa</source><volume>3873</volume>: <fpage>495</fpage>–<lpage>525</lpage>. <ext-link xlink:href="10.11646/zootaxa.3873.5.3" ext-link-type="doi" xlink:type="simple">https://doi.org/10.11646/zootaxa.3873.5.3</ext-link></mixed-citation></ref><ref id="B2"><mixed-citation xmlns:xlink="http://www.w3.org/1999/xlink" xlink:type="simple"><person-group><name name-style="western"><surname>Bahia</surname><given-names>J</given-names></name><name name-style="western"><surname>Schrödl</surname><given-names>M</given-names></name></person-group> (<year>2018</year>) <article-title>Brazilian <tp:taxon-name><tp:taxon-name-part taxon-name-part-type="order">Polycladida</tp:taxon-name-part></tp:taxon-name> (<tp:taxon-name><tp:taxon-name-part taxon-name-part-type="class">Rhabditophora</tp:taxon-name-part></tp:taxon-name>: <tp:taxon-name><tp:taxon-name-part taxon-name-part-type="phylum">Platyhelminthes</tp:taxon-name-part></tp:taxon-name>): Rediscovery of Marcus’ type material and general revision.</article-title><source>Zootaxa,</source><volume>4490</volume>(<issue>1</issue>): <fpage>1</fpage>–<lpage>121</lpage>. <ext-link xlink:href="10.11646/zootaxa.4490.1.1" ext-link-type="doi" xlink:type="simple">https://doi.org/10.11646/zootaxa.4490.1.1</ext-link></mixed-citation></ref><ref id="B61"><mixed-citation xmlns:xlink="http://www.w3.org/1999/xlink" xlink:type="simple"><person-group><name name-style="western"><surname>Quiroga</surname><given-names>SY</given-names></name><name name-style="western"><surname>Bolaos</surname><given-names>DM</given-names></name><name name-style="western"><surname>Litvaitis</surname><given-names>MK</given-names></name></person-group> (<year>2004a</year>) <article-title>A checklist of polyclad flatworms (<tp:taxon-name><tp:taxon-name-part taxon-name-part-type="phylum">Platyhelminthes</tp:taxon-name-part></tp:taxon-name>: <tp:taxon-name><tp:taxon-name-part taxon-name-part-type="order">Polycladida</tp:taxon-name-part></tp:taxon-name>) from the Caribbean coast of Colombia, South America.</article-title><source>Zootaxa</source><volume>633</volume>: <fpage>1</fpage>–<lpage>12</lpage>. <ext-link xlink:href="10.11646/zootaxa.633.1.1" ext-link-type="doi" xlink:type="simple">https://doi.org/10.11646/zootaxa.633.1.1</ext-link></mixed-citation></ref><ref id="B62"><mixed-citation xmlns:xlink="http://www.w3.org/1999/xlink" xlink:type="simple"><person-group><name name-style="western"><surname>Quiroga</surname><given-names>SY</given-names></name><name name-style="western"><surname>Bolaños</surname><given-names>M</given-names></name><name name-style="western"><surname>Litvaitis</surname><given-names>MK</given-names></name></person-group> (<year>2004b</year>) <article-title>Policládidos (<tp:taxon-name><tp:taxon-name-part taxon-name-part-type="phylum">Platyhelminthes</tp:taxon-name-part></tp:taxon-name>: “<tp:taxon-name><tp:taxon-name-part taxon-name-part-type="class">Turbellaria</tp:taxon-name-part></tp:taxon-name>”) del Atlántico Tropical Occidental.</article-title><source>Biota Colombiana</source><volume>5</volume>(<issue>2</issue>): <fpage>159</fpage>–<lpage>172</lpage>.</mixed-citation></ref><ref id="B38"><mixed-citation xmlns:xlink="http://www.w3.org/1999/xlink" xlink:type="simple"><person-group><name name-style="western"><surname>Litvaitis</surname><given-names>MK</given-names></name><name name-style="western"><surname>Bolaños</surname><given-names>DM</given-names></name><name name-style="western"><surname>Quiroga</surname><given-names>SY</given-names></name></person-group> (<year>2019</year>) Systematic congruence in <tp:taxon-name><tp:taxon-name-part taxon-name-part-type="order">Polycladida</tp:taxon-name-part></tp:taxon-name> (<tp:taxon-name><tp:taxon-name-part taxon-name-part-type="phylum">Platyhelminthes</tp:taxon-name-part></tp:taxon-name>, <tp:taxon-name><tp:taxon-name-part taxon-name-part-type="class">Rhabditophora</tp:taxon-name-part></tp:taxon-name>): are DNA and morphology telling the same story? Zoological Journal of the Linnean Society 20: 1–27. <ext-link xlink:href="10.1093/zoolinnean/zlz007" ext-link-type="doi" xlink:type="simple">https://doi.org/10.1093/zoolinnean/zlz007</ext-link></mixed-citation></ref></ref-list></tp:taxon-treatment>
