# Supplementary material for: ﻿Polyclads (Platyhelminthes) in the southern Gulf of Mexico: unveiling biodiversity and descriptions of two new species
Source: Zookeys. 2024 Dec 13;1221:103–44. doi: 10.3897/zookeys.1221.128260 (PMC11662208; doi:10.3897/zookeys.1221.128260)
Supplement: XML Treatment for Enchiridium evelinae [file zookeys.1221.128260-treatment4.xml]

<!DOCTYPE tp:taxon-treatment
  PUBLIC "-//TaxonX//DTD Taxonomic Treatment Publishing DTD v0 20100105//EN" "tax-treatment-NSO.dtd">
<tp:taxon-treatment xmlns:tp="http://www.plazi.org/taxpub"><tp:treatment-meta><kwd-group><label>Taxon classification</label><kwd>
                <named-content content-type="kingdom">Animalia</named-content>
              </kwd><kwd>
                <named-content content-type="order">﻿Polycladida</named-content>
              </kwd><kwd>
                <named-content content-type="family">﻿Prosthiostomidae</named-content>
              </kwd></kwd-group><mixed-citation publication-type="journal"><person-group><name><surname>Cuadrado</surname><given-names>Daniel</given-names></name><name><surname>Hernández-Gonzalez</surname><given-names>Alejandro</given-names></name><name><surname>Noreña</surname><given-names>Carolina</given-names></name><name><surname>Simões</surname><given-names>Nuno</given-names></name></person-group><article-title>﻿Polyclads (<tp:taxon-name><tp:taxon-name-part taxon-name-part-type="phylum">Platyhelminthes</tp:taxon-name-part></tp:taxon-name>) in the southern Gulf of Mexico: unveiling biodiversity and descriptions of two new species</article-title><source>Zookeys</source><day>13</day><month>12</month><year>2024</year><volume>1221</volume><fpage>103</fpage><lpage>144</lpage><pub-id pub-id-type="doi">10.3897/zookeys.1221.128260</pub-id></mixed-citation></tp:treatment-meta><tp:nomenclature><label>﻿</label><tp:taxon-name>
              <object-id xmlns:xlink="http://www.w3.org/1999/xlink" content-type="arpha" xlink:type="simple">D72C62E3-C29F-538D-8552-5E7BD6A0CD23</object-id>
              <tp:taxon-name-part taxon-name-part-type="genus" reg="Enchiridium">Enchiridium</tp:taxon-name-part>
              <tp:taxon-name-part taxon-name-part-type="species" reg="evelinae">evelinae</tp:taxon-name-part>
            </tp:taxon-name><tp:taxon-authority>Marcus, 1949</tp:taxon-authority><xref ref-type="fig" rid="F5">Fig. 5C, D</xref></tp:nomenclature><tp:treatment-sec sec-type="material" id="SECID0EIPAE"><title>Material examined.</title><p><bold>Yucatan coast, Mexico</bold> • 1; Bajos de Sisal; <named-content xmlns:xlink="http://www.w3.org/1999/xlink" content-type="dwc:verbatimCoordinates" xlink:type="simple"><named-content content-type="geo-json" specific-use="{&#34;type&#34;:&#34;Point&#34;,&#34;coordinates&#34;:[-90.000000,21.200000]}" id="NCID0ETPAE" xlink:type="simple">21.2°N, 90.0°W</named-content></named-content>; 1 m; 10 Sep. 2017; A. Hernández leg.; <abbrev xmlns:xlink="http://www.w3.org/1999/xlink" content-type="institution" xlink:title="Colección regional de Policladidos de la Península del Yucatán, Mexico" id="ABBRID0EYPAE" xlink:type="simple">CRPPY</abbrev>-0033.</p></tp:treatment-sec><tp:treatment-sec sec-type="distribution" id="SECID0E4PAE"><title>Distribution.</title><p>Recorded in São Paulo (<xref ref-type="bibr" rid="B41">Marcus 1950</xref>), Rio Grande do Norte, and Alagoas (<xref ref-type="bibr" rid="B3">Bahia et al. 2012</xref>, <xref ref-type="bibr" rid="B4">2014</xref>, <xref ref-type="bibr" rid="B5">2015</xref>; <xref ref-type="bibr" rid="B2">Bahia and Schrödl 2018</xref>) in Brazil and Panama (<xref ref-type="bibr" rid="B63">Rawlinson 2008</xref>). It is also known in Curaçao (<xref ref-type="bibr" rid="B44">Marcus and Marcus 1968</xref>). This work represents a new record for the Yucatan coast. New record for the Gulf of Mexico.</p></tp:treatment-sec><tp:treatment-sec sec-type="description" id="SECID0E6QAE"><title>Description.</title><p>Body shape elongated, 3 cm in length and 1 cm in width. Body cream-coloured with brown, orange, and yellow spots arranged densely along the midline and paler towards the margins (Fig. <xref ref-type="fig" rid="F5">5C, D</xref>). Tubular pharynx extends to ~ 1/3 of the body’s length. Reproductive male apparatus with an enclosed seminal vesicle and two prostatic vesicles included in a common muscular bulb, and a long penis papilla armed with a stylet opening in a long male atrium.</p></tp:treatment-sec><tp:treatment-sec sec-type="remarks" id="SECID0EJRAE"><title>Remarks.</title><p>The spots disappear after fixation and, according to <xref ref-type="bibr" rid="B41">Marcus (1950)</xref>, the pigmentation of these spots is lipoid (Fig. <xref ref-type="fig" rid="F5">5C, D</xref>). The specimens recorded here have a lower density of dots compared to the specimens described in <xref ref-type="bibr" rid="B4">Bahia et al. (2014</xref>: fig. 14).</p></tp:treatment-sec><tp:treatment-sec><!--Section generated to contain objects referenced in tp:taxon-treatment.--><fig id="F5" position="float" orientation="portrait"><object-id xmlns:xlink="http://www.w3.org/1999/xlink" content-type="doi" xlink:type="simple">10.3897/zookeys.1221.128260.figure5</object-id><object-id xmlns:xlink="http://www.w3.org/1999/xlink" content-type="arpha" xlink:type="simple">870A1DDA-1242-5116-AE84-25EEFAAB96BD</object-id><label>Figure 5.</label><caption><p><bold>A</bold><italic><tp:taxon-name><tp:taxon-name-part taxon-name-part-type="genus" reg="Prosthiostomum">Prosthiostomum</tp:taxon-name-part><tp:taxon-name-part taxon-name-part-type="species" reg="utarum">utarum</tp:taxon-name-part></tp:taxon-name></italic> dorsal view <bold>B</bold><italic><tp:taxon-name><tp:taxon-name-part taxon-name-part-type="genus" reg="Enchiridium">Enchiridium</tp:taxon-name-part><tp:taxon-name-part taxon-name-part-type="species" reg="periommatum">periommatum</tp:taxon-name-part></tp:taxon-name></italic> in situ <bold>C</bold><italic><tp:taxon-name><tp:taxon-name-part taxon-name-part-type="genus" reg="Enchiridium">Enchiridium</tp:taxon-name-part><tp:taxon-name-part taxon-name-part-type="species" reg="evelinae">evelinae</tp:taxon-name-part></tp:taxon-name></italic> dorsal view <bold>D</bold><italic><tp:taxon-name><tp:taxon-name-part taxon-name-part-type="genus" reg="Enchiridium">Enchiridium</tp:taxon-name-part><tp:taxon-name-part taxon-name-part-type="species" reg="evelinae">evelinae</tp:taxon-name-part></tp:taxon-name></italic> in situ.</p></caption><graphic xmlns:xlink="http://www.w3.org/1999/xlink" xlink:href="zookeys-1221-103_article-128260__-g005.jpg" position="float" orientation="portrait" xlink:type="simple" id="oo_1197977.jpg"><uri content-type="original_file" xlink:type="simple">https://binary.pensoft.net/fig/1197977</uri></graphic></fig></tp:treatment-sec><ref-list><ref id="B41"><mixed-citation xmlns:xlink="http://www.w3.org/1999/xlink" xlink:type="simple"><person-group><name name-style="western"><surname>Marcus</surname><given-names>E</given-names></name></person-group> (<year>1950</year>) <article-title><tp:taxon-name><tp:taxon-name-part taxon-name-part-type="class">Turbellaria</tp:taxon-name-part></tp:taxon-name> Brasileiros (9).</article-title><source>Boletins da Faculdade de Filosofia, Ciencias e Letras da Universidade de So Paulo Zoologia</source><volume>15</volume>: <fpage>5</fpage>–<lpage>190</lpage>. <ext-link xlink:href="10.11606/issn.2526-4877.bsffclzoologia.1950.125192" ext-link-type="doi" xlink:type="simple">https://doi.org/10.11606/issn.2526-4877.bsffclzoologia.1950.125192</ext-link></mixed-citation></ref><ref id="B3"><mixed-citation xmlns:xlink="http://www.w3.org/1999/xlink" xlink:type="simple"><person-group><name name-style="western"><surname>Bahia</surname><given-names>J</given-names></name><name name-style="western"><surname>Padula</surname><given-names>V</given-names></name><name name-style="western"><surname>Delgado</surname><given-names>M</given-names></name></person-group> (<year>2012</year>) <article-title>Five new records and morphological data of polyclad species (<tp:taxon-name><tp:taxon-name-part taxon-name-part-type="phylum">Platyhelminthes</tp:taxon-name-part></tp:taxon-name>: <tp:taxon-name><tp:taxon-name-part taxon-name-part-type="class">Turbellaria</tp:taxon-name-part></tp:taxon-name>) from Rio Grande do Norte, northeastern Brazil.</article-title><source>Zootaxa</source><volume>3170</volume>: <fpage>31</fpage>–<lpage>44</lpage>. <ext-link xlink:href="10.11646/zootaxa.3170.1.3" ext-link-type="doi" xlink:type="simple">https://doi.org/10.11646/zootaxa.3170.1.3</ext-link></mixed-citation></ref><ref id="B4"><mixed-citation xmlns:xlink="http://www.w3.org/1999/xlink" xlink:type="simple"><person-group><name name-style="western"><surname>Bahia</surname><given-names>J</given-names></name><name name-style="western"><surname>Padula</surname><given-names>V</given-names></name><name name-style="western"><surname>Passeri</surname><given-names>Lavrado H</given-names></name><name name-style="western"><surname>Quiroga</surname><given-names>S</given-names></name></person-group> (<year>2014</year>) <article-title>Taxonomy of <tp:taxon-name><tp:taxon-name-part taxon-name-part-type="suborder">Cotylea</tp:taxon-name-part></tp:taxon-name> (<tp:taxon-name><tp:taxon-name-part taxon-name-part-type="phylum">Platyhelminthes</tp:taxon-name-part></tp:taxon-name>: <tp:taxon-name><tp:taxon-name-part taxon-name-part-type="order">Polycladida</tp:taxon-name-part></tp:taxon-name>) from Cabo Frio, southeastern Brazil, with the description of a new species.</article-title><source>Zootaxa</source><volume>3873</volume>: <fpage>495</fpage>–<lpage>525</lpage>. <ext-link xlink:href="10.11646/zootaxa.3873.5.3" ext-link-type="doi" xlink:type="simple">https://doi.org/10.11646/zootaxa.3873.5.3</ext-link></mixed-citation></ref><ref id="B5"><mixed-citation xmlns:xlink="http://www.w3.org/1999/xlink" xlink:type="simple"><person-group><name name-style="western"><surname>Bahia</surname><given-names>J</given-names></name><name name-style="western"><surname>Padula</surname><given-names>V</given-names></name><name name-style="western"><surname>Dorigo</surname><given-names>Correia M</given-names></name><name name-style="western"><surname>Sovierzoski</surname><given-names>H</given-names></name></person-group> (<year>2015</year>) <article-title>First records of the order <tp:taxon-name><tp:taxon-name-part taxon-name-part-type="order">Polycladida</tp:taxon-name-part></tp:taxon-name> (<tp:taxon-name><tp:taxon-name-part taxon-name-part-type="phylum">Platyhelminthes</tp:taxon-name-part></tp:taxon-name>, <tp:taxon-name><tp:taxon-name-part taxon-name-part-type="class">Rhabditophora</tp:taxon-name-part></tp:taxon-name>) from reef ecosystems of Alagoas State, north-eastern Brazil, with the description of <italic><tp:taxon-name><tp:taxon-name-part taxon-name-part-type="genus">Thysanozoon</tp:taxon-name-part><tp:taxon-name-part taxon-name-part-type="species">alagoensis</tp:taxon-name-part></tp:taxon-name></italic> sp. nov.</article-title><source>Journal of the Marine Biological Association of the United Kingdom</source><volume>95</volume>: <fpage>1653</fpage>–<lpage>1666</lpage>. <ext-link xlink:href="10.1017/S0025315415000922" ext-link-type="doi" xlink:type="simple">https://doi.org/10.1017/S0025315415000922</ext-link></mixed-citation></ref><ref id="B2"><mixed-citation xmlns:xlink="http://www.w3.org/1999/xlink" xlink:type="simple"><person-group><name name-style="western"><surname>Bahia</surname><given-names>J</given-names></name><name name-style="western"><surname>Schrödl</surname><given-names>M</given-names></name></person-group> (<year>2018</year>) <article-title>Brazilian <tp:taxon-name><tp:taxon-name-part taxon-name-part-type="order">Polycladida</tp:taxon-name-part></tp:taxon-name> (<tp:taxon-name><tp:taxon-name-part taxon-name-part-type="class">Rhabditophora</tp:taxon-name-part></tp:taxon-name>: <tp:taxon-name><tp:taxon-name-part taxon-name-part-type="phylum">Platyhelminthes</tp:taxon-name-part></tp:taxon-name>): Rediscovery of Marcus’ type material and general revision.</article-title><source>Zootaxa,</source><volume>4490</volume>(<issue>1</issue>): <fpage>1</fpage>–<lpage>121</lpage>. <ext-link xlink:href="10.11646/zootaxa.4490.1.1" ext-link-type="doi" xlink:type="simple">https://doi.org/10.11646/zootaxa.4490.1.1</ext-link></mixed-citation></ref><ref id="B63"><mixed-citation xmlns:xlink="http://www.w3.org/1999/xlink" xlink:type="simple"><person-group><name name-style="western"><surname>Rawlinson</surname><given-names>K</given-names></name></person-group> (<year>2008</year>) <article-title>Biodiversity of coastal polyclad flatworm assemblages in the wider Caribbean.</article-title><source>Marine Biology</source><volume>153</volume>: <fpage>769</fpage>–<lpage>778</lpage>. <ext-link xlink:href="10.1007/s00227-007-0845-3" ext-link-type="doi" xlink:type="simple">https://doi.org/10.1007/s00227-007-0845-3</ext-link>.</mixed-citation></ref><ref id="B44"><mixed-citation xmlns:xlink="http://www.w3.org/1999/xlink" xlink:type="simple"><person-group><name name-style="western"><surname>Marcus</surname><given-names>E</given-names></name><name name-style="western"><surname>Marcus</surname><given-names>E</given-names></name></person-group> (<year>1968</year>) <article-title><tp:taxon-name><tp:taxon-name-part taxon-name-part-type="order">Polycladida</tp:taxon-name-part></tp:taxon-name> from Curaao and faunistically related regions.</article-title><source>Studies on the Fauna of Curaao and other Caribbean Islands</source><volume>26</volume>: <fpage>1</fpage>–<lpage>134</lpage>.</mixed-citation></ref></ref-list></tp:taxon-treatment>
