# Supplementary material for: ﻿Polyclads (Platyhelminthes) in the southern Gulf of Mexico: unveiling biodiversity and descriptions of two new species
Source: Zookeys. 2024 Dec 13;1221:103–44. doi: 10.3897/zookeys.1221.128260 (PMC11662208; doi:10.3897/zookeys.1221.128260)
Supplement: XML Treatment for Enchiridium periommatum [file zookeys.1221.128260-treatment5.xml]

<!DOCTYPE tp:taxon-treatment
  PUBLIC "-//TaxonX//DTD Taxonomic Treatment Publishing DTD v0 20100105//EN" "tax-treatment-NSO.dtd">
<tp:taxon-treatment xmlns:tp="http://www.plazi.org/taxpub"><tp:treatment-meta><kwd-group><label>Taxon classification</label><kwd>
                <named-content content-type="kingdom">Animalia</named-content>
              </kwd><kwd>
                <named-content content-type="order">﻿Polycladida</named-content>
              </kwd><kwd>
                <named-content content-type="family">﻿Prosthiostomidae</named-content>
              </kwd></kwd-group><mixed-citation publication-type="journal"><person-group><name><surname>Cuadrado</surname><given-names>Daniel</given-names></name><name><surname>Hernández-Gonzalez</surname><given-names>Alejandro</given-names></name><name><surname>Noreña</surname><given-names>Carolina</given-names></name><name><surname>Simões</surname><given-names>Nuno</given-names></name></person-group><article-title>﻿Polyclads (<tp:taxon-name><tp:taxon-name-part taxon-name-part-type="phylum">Platyhelminthes</tp:taxon-name-part></tp:taxon-name>) in the southern Gulf of Mexico: unveiling biodiversity and descriptions of two new species</article-title><source>Zookeys</source><day>13</day><month>12</month><year>2024</year><volume>1221</volume><fpage>103</fpage><lpage>144</lpage><pub-id pub-id-type="doi">10.3897/zookeys.1221.128260</pub-id></mixed-citation></tp:treatment-meta><tp:nomenclature><label>﻿</label><tp:taxon-name>
              <object-id xmlns:xlink="http://www.w3.org/1999/xlink" content-type="arpha" xlink:type="simple">40B9D9D6-5855-548E-AB81-16EE69603B8F</object-id>
              <tp:taxon-name-part taxon-name-part-type="genus" reg="Enchiridium">Enchiridium</tp:taxon-name-part>
              <tp:taxon-name-part taxon-name-part-type="species" reg="periommatum">periommatum</tp:taxon-name-part>
            </tp:taxon-name><tp:taxon-authority>Bock, 1913</tp:taxon-authority><xref ref-type="fig" rid="F5">Fig. 5B</xref></tp:nomenclature><tp:treatment-sec sec-type="material" id="SECID0EETAE"><title>Material examined.</title><p><bold>Yucatan coast, Mexico</bold> • 1; Arrecife Alacranes; <named-content xmlns:xlink="http://www.w3.org/1999/xlink" content-type="dwc:verbatimCoordinates" xlink:type="simple"><named-content content-type="geo-json" specific-use="{&#34;type&#34;:&#34;Point&#34;,&#34;coordinates&#34;:[-89.700000,22.400000]}" id="NCID0EPTAE" xlink:type="simple">22.4°N, 89.7°W</named-content></named-content>; 1 m; 3 Nov. 2017; A. Hernández leg.; <abbrev xmlns:xlink="http://www.w3.org/1999/xlink" content-type="institution" xlink:title="Colección regional de Policladidos de la Península del Yucatán, Mexico" id="ABBRID0EUTAE" xlink:type="simple">CRPPY</abbrev>-0001 • 1; Arrecife Alacranes; <named-content xmlns:xlink="http://www.w3.org/1999/xlink" content-type="dwc:verbatimCoordinates" xlink:type="simple"><named-content content-type="geo-json" specific-use="{&#34;type&#34;:&#34;Point&#34;,&#34;coordinates&#34;:[-89.700000,22.400000]}" id="NCID0E3TAE" xlink:type="simple">22.4°N, 89.7°W</named-content></named-content>; 1 m; 3 Nov. 2017; A. Hernández leg.; <abbrev xmlns:xlink="http://www.w3.org/1999/xlink" content-type="institution" xlink:title="Colección regional de Policladidos de la Península del Yucatán, Mexico" id="ABBRID0EBUAE" xlink:type="simple">CRPPY</abbrev>-0003 • 2; Arrecife Alacranes; <named-content xmlns:xlink="http://www.w3.org/1999/xlink" content-type="dwc:verbatimCoordinates" xlink:type="simple"><named-content content-type="geo-json" specific-use="{&#34;type&#34;:&#34;Point&#34;,&#34;coordinates&#34;:[-89.700000,22.400000]}" id="NCID0EJUAE" xlink:type="simple">22.4°N, 89.7°W</named-content></named-content>; 1 m; 4 Nov. 2017; A. Hernández leg.; <abbrev xmlns:xlink="http://www.w3.org/1999/xlink" content-type="institution" xlink:title="Colección regional de Policladidos de la Península del Yucatán, Mexico" id="ABBRID0EOUAE" xlink:type="simple">CRPPY</abbrev>-0005 • 1; Arrecife Alacranes; <named-content xmlns:xlink="http://www.w3.org/1999/xlink" content-type="dwc:verbatimCoordinates" xlink:type="simple"><named-content content-type="geo-json" specific-use="{&#34;type&#34;:&#34;Point&#34;,&#34;coordinates&#34;:[-89.700000,22.400000]}" id="NCID0EWUAE" xlink:type="simple">22.4°N, 89.7°W</named-content></named-content>; 2 m; 4 Nov. 2017; A. Hernández leg.; <abbrev xmlns:xlink="http://www.w3.org/1999/xlink" content-type="institution" xlink:title="Colección regional de Policladidos de la Península del Yucatán, Mexico" id="ABBRID0E2UAE" xlink:type="simple">CRPPY</abbrev>-0007; <bold>Quintana Roo coast, Mexico</bold> • 1; Mahahual; <named-content xmlns:xlink="http://www.w3.org/1999/xlink" content-type="dwc:verbatimCoordinates" xlink:type="simple"><named-content content-type="geo-json" specific-use="{&#34;type&#34;:&#34;Point&#34;,&#34;coordinates&#34;:[-87.700000,18.600000]}" id="NCID0EFVAE" xlink:type="simple">18.6°N, 87.7°W</named-content></named-content>; 15 m; 18 Mar. 2018; A. Hernández leg.; <abbrev xmlns:xlink="http://www.w3.org/1999/xlink" content-type="institution" xlink:title="Colección regional de Policladidos de la Península del Yucatán, Mexico" id="ABBRID0EKVAE" xlink:type="simple">CRPPY</abbrev>-0042; <bold>Yucatan coast, Mexico</bold> • 1; Dzilam; <named-content xmlns:xlink="http://www.w3.org/1999/xlink" content-type="dwc:verbatimCoordinates" xlink:type="simple"><named-content content-type="geo-json" specific-use="{&#34;type&#34;:&#34;Point&#34;,&#34;coordinates&#34;:[-88.900000,21.500000]}" id="NCID0EUVAE" xlink:type="simple">21.5°N, 88.9°W</named-content></named-content>; 13 m; 10 May 2018; A. Hernández leg.; <abbrev xmlns:xlink="http://www.w3.org/1999/xlink" content-type="institution" xlink:title="Colección regional de Policladidos de la Península del Yucatán, Mexico" id="ABBRID0EZVAE" xlink:type="simple">CRPPY</abbrev>-0098.</p></tp:treatment-sec><tp:treatment-sec sec-type="distribution" id="SECID0E5VAE"><title>Distribution.</title><p>The species was originally described in Thatch Island, US Virgin Islands (<xref ref-type="bibr" rid="B7">Bock 1913</xref>), later collected in Jamaica (<xref ref-type="bibr" rid="B32">Hyman 1955</xref>), and also known from Texas to Florida, Gulf of Mexico (<xref ref-type="bibr" rid="B32">Hyman 1955</xref>). This is a new record for the coasts of Campeche and Quintana Roo (Mexico).</p></tp:treatment-sec><tp:treatment-sec sec-type="description" id="SECID0EQWAE"><title>Description.</title><p>Body elongated, 1.5 cm in length and 0.5 cm in width, with a rounded anterior end and a tapered posterior end. Marginal eyes densely distributed along the anterior margin; cerebral eyes in a heart-shaped cluster. Translucent white background speckled with dense brown to orange spots that gradually decrease in number towards the edges (Fig. <xref ref-type="fig" rid="F5">5B</xref>). Pharynx, male and female reproductive organs, as well as the sucker are located in the anterior 1/2 of the body, a distinctive feature of this species.</p></tp:treatment-sec><tp:treatment-sec><!--Section generated to contain objects referenced in tp:taxon-treatment.--><fig id="F5" position="float" orientation="portrait"><object-id xmlns:xlink="http://www.w3.org/1999/xlink" content-type="doi" xlink:type="simple">10.3897/zookeys.1221.128260.figure5</object-id><object-id xmlns:xlink="http://www.w3.org/1999/xlink" content-type="arpha" xlink:type="simple">870A1DDA-1242-5116-AE84-25EEFAAB96BD</object-id><label>Figure 5.</label><caption><p><bold>A</bold><italic><tp:taxon-name><tp:taxon-name-part taxon-name-part-type="genus" reg="Prosthiostomum">Prosthiostomum</tp:taxon-name-part><tp:taxon-name-part taxon-name-part-type="species" reg="utarum">utarum</tp:taxon-name-part></tp:taxon-name></italic> dorsal view <bold>B</bold><italic><tp:taxon-name><tp:taxon-name-part taxon-name-part-type="genus" reg="Enchiridium">Enchiridium</tp:taxon-name-part><tp:taxon-name-part taxon-name-part-type="species" reg="periommatum">periommatum</tp:taxon-name-part></tp:taxon-name></italic> in situ <bold>C</bold><italic><tp:taxon-name><tp:taxon-name-part taxon-name-part-type="genus" reg="Enchiridium">Enchiridium</tp:taxon-name-part><tp:taxon-name-part taxon-name-part-type="species" reg="evelinae">evelinae</tp:taxon-name-part></tp:taxon-name></italic> dorsal view <bold>D</bold><italic><tp:taxon-name><tp:taxon-name-part taxon-name-part-type="genus" reg="Enchiridium">Enchiridium</tp:taxon-name-part><tp:taxon-name-part taxon-name-part-type="species" reg="evelinae">evelinae</tp:taxon-name-part></tp:taxon-name></italic> in situ.</p></caption><graphic xmlns:xlink="http://www.w3.org/1999/xlink" xlink:href="zookeys-1221-103_article-128260__-g005.jpg" position="float" orientation="portrait" xlink:type="simple" id="oo_1197977.jpg"><uri content-type="original_file" xlink:type="simple">https://binary.pensoft.net/fig/1197977</uri></graphic></fig></tp:treatment-sec><ref-list><ref id="B7"><mixed-citation xmlns:xlink="http://www.w3.org/1999/xlink" xlink:type="simple"><person-group><name name-style="western"><surname>Bock</surname><given-names>S</given-names></name></person-group> (<year>1913</year>) <article-title>Studien ber Polycladen.</article-title><source>Zoologiska bidrag fran Uppsala</source><volume>2</volume>: <fpage>31</fpage>–<lpage>344</lpage>.</mixed-citation></ref><ref id="B32"><mixed-citation xmlns:xlink="http://www.w3.org/1999/xlink" xlink:type="simple"><person-group><name name-style="western"><surname>Hyman</surname><given-names>LH</given-names></name></person-group> (<year>1955</year>) <article-title>Some polyclad flatworms from the West Indies and Florida.</article-title><source>Proceedings of the United States National Museum</source><volume>104</volume>: <fpage>115</fpage>–<lpage>150</lpage>. <ext-link xlink:href="10.5479/si.00963801.104-3341.115" ext-link-type="doi" xlink:type="simple">https://doi.org/10.5479/si.00963801.104-3341.115</ext-link></mixed-citation></ref></ref-list></tp:taxon-treatment>
