# Supplementary material for: ﻿Polyclads (Platyhelminthes) in the southern Gulf of Mexico: unveiling biodiversity and descriptions of two new species
Source: Zookeys. 2024 Dec 13;1221:103–44. doi: 10.3897/zookeys.1221.128260 (PMC11662208; doi:10.3897/zookeys.1221.128260)
Supplement: XML Treatment for Eurylepta aurantiaca [file zookeys.1221.128260-treatment6.xml]

<!DOCTYPE tp:taxon-treatment
  PUBLIC "-//TaxonX//DTD Taxonomic Treatment Publishing DTD v0 20100105//EN" "tax-treatment-NSO.dtd">
<tp:taxon-treatment xmlns:tp="http://www.plazi.org/taxpub"><tp:treatment-meta><kwd-group><label>Taxon classification</label><kwd>
                <named-content content-type="kingdom">Animalia</named-content>
              </kwd><kwd>
                <named-content content-type="order">﻿Polycladida</named-content>
              </kwd><kwd>
                <named-content content-type="family">Euryleptidae</named-content>
              </kwd></kwd-group><mixed-citation publication-type="journal"><person-group><name><surname>Cuadrado</surname><given-names>Daniel</given-names></name><name><surname>Hernández-Gonzalez</surname><given-names>Alejandro</given-names></name><name><surname>Noreña</surname><given-names>Carolina</given-names></name><name><surname>Simões</surname><given-names>Nuno</given-names></name></person-group><article-title>﻿Polyclads (<tp:taxon-name><tp:taxon-name-part taxon-name-part-type="phylum">Platyhelminthes</tp:taxon-name-part></tp:taxon-name>) in the southern Gulf of Mexico: unveiling biodiversity and descriptions of two new species</article-title><source>Zookeys</source><day>13</day><month>12</month><year>2024</year><volume>1221</volume><fpage>103</fpage><lpage>144</lpage><pub-id pub-id-type="doi">10.3897/zookeys.1221.128260</pub-id></mixed-citation></tp:treatment-meta><tp:nomenclature><label>﻿</label><tp:taxon-name>
              <object-id xmlns:xlink="http://www.w3.org/1999/xlink" content-type="arpha" xlink:type="simple">5F8173C8-9D22-5F5C-B221-7978F889E9AA</object-id>
              <tp:taxon-name-part taxon-name-part-type="genus" reg="Eurylepta">Eurylepta</tp:taxon-name-part>
              <tp:taxon-name-part taxon-name-part-type="species" reg="aurantiaca">aurantiaca</tp:taxon-name-part>
            </tp:taxon-name><tp:taxon-authority>Heath &amp; McGregor, 1912</tp:taxon-authority><xref ref-type="fig" rid="F6">Fig. 6</xref></tp:nomenclature><tp:treatment-sec sec-type="material" id="SECID0EHZAE"><title>Material examined.</title><p><bold>Yucatan coast, Mexico</bold> • 1; Dzilam; <named-content xmlns:xlink="http://www.w3.org/1999/xlink" content-type="dwc:verbatimCoordinates" xlink:type="simple"><named-content content-type="geo-json" specific-use="{&#34;type&#34;:&#34;Point&#34;,&#34;coordinates&#34;:[-88.900000,21.500000]}" id="NCID0ESZAE" xlink:type="simple">21.5°N, 88.9°W</named-content></named-content>; 9.3 m; 8 May 2018; A. Hernández leg.; <abbrev xmlns:xlink="http://www.w3.org/1999/xlink" content-type="institution" xlink:title="Colección regional de Policladidos de la Península del Yucatán, Mexico" id="ABBRID0EXZAE" xlink:type="simple">CRPPY</abbrev>-0088.</p></tp:treatment-sec><tp:treatment-sec sec-type="distribution" id="SECID0E3ZAE"><title>Distribution.</title><p>The species was recorded in Monterey Bay, California (<xref ref-type="bibr" rid="B24">Heath and McGregor 1912</xref>); Washington State, USA (<xref ref-type="bibr" rid="B32">Hyman 1955</xref>), the Caribbean Sea of Colombia (<xref ref-type="bibr" rid="B61">Quiroga et al. 2004a</xref>, <xref ref-type="bibr" rid="B62">2004b</xref>); Brazil (<xref ref-type="bibr" rid="B4">Bahia et al. 2014</xref>); India (<xref ref-type="bibr" rid="B55">Pitale and Apte 2019</xref>). This work represents a new record for the Yucatan coast. New record for the Gulf of Mexico.</p></tp:treatment-sec><tp:treatment-sec sec-type="description" id="SECID0E11AE"><title>Description.</title><p>Body shape elliptical, 1.7 cm in length and 0.5 cm in width, with a translucent to orange-pink colouration, white spots on the dorsal side, and a reddish median line with reddish dots (Fig. <xref ref-type="fig" rid="F6">6A, B, D</xref>). Intestinal branches apparent (Fig. <xref ref-type="fig" rid="F6">6C, E</xref>). Whitish tentacles. Cerebral eyes are in two elongated clusters, and tentacular eyes in the basal region of the tentacles. Two frontal eye clusters located between the tentacles.</p></tp:treatment-sec><tp:treatment-sec sec-type="remarks" id="SECID0EI2AE"><title>Remarks.</title><p>The specimen collected from the Mexican coast exhibits a pigmentation characterised by a pinkish orange hue, as illustrated in Fig. <xref ref-type="fig" rid="F6">6A</xref>, congruent with the characterisation reported by <xref ref-type="bibr" rid="B4">Bahia et al. (2014)</xref>.</p><fig id="F6" position="float" orientation="portrait"><object-id xmlns:xlink="http://www.w3.org/1999/xlink" content-type="doi" xlink:type="simple">10.3897/zookeys.1221.128260.figure6</object-id><object-id xmlns:xlink="http://www.w3.org/1999/xlink" content-type="arpha" xlink:type="simple">880B2A1C-B4C5-5284-BB1C-09C2BFA2366D</object-id><label>Figure 6.</label><caption><p><italic><tp:taxon-name><tp:taxon-name-part taxon-name-part-type="genus" reg="Eurylepta">Eurylepta</tp:taxon-name-part><tp:taxon-name-part taxon-name-part-type="species" reg="aurantiaca">aurantiaca</tp:taxon-name-part></tp:taxon-name></italic><bold>A</bold> dorsal view <bold>B</bold> anterior region, cerebral eyes <bold>C</bold> ventral view <bold>D</bold><italic><tp:taxon-name><tp:taxon-name-part taxon-name-part-type="genus" reg="Eurylepta">Eurylepta</tp:taxon-name-part><tp:taxon-name-part taxon-name-part-type="species" reg="aurantiaca">aurantiaca</tp:taxon-name-part></tp:taxon-name></italic> in situ <bold>E</bold> detail of pharynx, male and female gonopores, uteri, and sucker.</p></caption><graphic xmlns:xlink="http://www.w3.org/1999/xlink" xlink:href="zookeys-1221-103_article-128260__-g006.jpg" position="float" orientation="portrait" xlink:type="simple" id="oo_1197978.jpg"><uri content-type="original_file" xlink:type="simple">https://binary.pensoft.net/fig/1197978</uri></graphic></fig></tp:treatment-sec><ref-list><ref id="B24"><mixed-citation xmlns:xlink="http://www.w3.org/1999/xlink" xlink:type="simple"><person-group><name name-style="western"><surname>Heath</surname><given-names>H</given-names></name><name name-style="western"><surname>McGregor</surname><given-names>EA</given-names></name></person-group> (<year>1912</year>) <article-title>New Polyclads from Monterey Bay, California.</article-title><source>Proceedings of the Academy of Natural Sciences of Philadelphia</source><volume>31</volume>: <fpage>455</fpage>–<lpage>480</lpage>. <ext-link xlink:href="https://www.jstor.org/stable/4063474" ext-link-type="uri" xlink:type="simple">https://www.jstor.org/stable/4063474</ext-link></mixed-citation></ref><ref id="B32"><mixed-citation xmlns:xlink="http://www.w3.org/1999/xlink" xlink:type="simple"><person-group><name name-style="western"><surname>Hyman</surname><given-names>LH</given-names></name></person-group> (<year>1955</year>) <article-title>Some polyclad flatworms from the West Indies and Florida.</article-title><source>Proceedings of the United States National Museum</source><volume>104</volume>: <fpage>115</fpage>–<lpage>150</lpage>. <ext-link xlink:href="10.5479/si.00963801.104-3341.115" ext-link-type="doi" xlink:type="simple">https://doi.org/10.5479/si.00963801.104-3341.115</ext-link></mixed-citation></ref><ref id="B61"><mixed-citation xmlns:xlink="http://www.w3.org/1999/xlink" xlink:type="simple"><person-group><name name-style="western"><surname>Quiroga</surname><given-names>SY</given-names></name><name name-style="western"><surname>Bolaos</surname><given-names>DM</given-names></name><name name-style="western"><surname>Litvaitis</surname><given-names>MK</given-names></name></person-group> (<year>2004a</year>) <article-title>A checklist of polyclad flatworms (<tp:taxon-name><tp:taxon-name-part taxon-name-part-type="phylum">Platyhelminthes</tp:taxon-name-part></tp:taxon-name>: <tp:taxon-name><tp:taxon-name-part taxon-name-part-type="order">Polycladida</tp:taxon-name-part></tp:taxon-name>) from the Caribbean coast of Colombia, South America.</article-title><source>Zootaxa</source><volume>633</volume>: <fpage>1</fpage>–<lpage>12</lpage>. <ext-link xlink:href="10.11646/zootaxa.633.1.1" ext-link-type="doi" xlink:type="simple">https://doi.org/10.11646/zootaxa.633.1.1</ext-link></mixed-citation></ref><ref id="B62"><mixed-citation xmlns:xlink="http://www.w3.org/1999/xlink" xlink:type="simple"><person-group><name name-style="western"><surname>Quiroga</surname><given-names>SY</given-names></name><name name-style="western"><surname>Bolaños</surname><given-names>M</given-names></name><name name-style="western"><surname>Litvaitis</surname><given-names>MK</given-names></name></person-group> (<year>2004b</year>) <article-title>Policládidos (<tp:taxon-name><tp:taxon-name-part taxon-name-part-type="phylum">Platyhelminthes</tp:taxon-name-part></tp:taxon-name>: “<tp:taxon-name><tp:taxon-name-part taxon-name-part-type="class">Turbellaria</tp:taxon-name-part></tp:taxon-name>”) del Atlántico Tropical Occidental.</article-title><source>Biota Colombiana</source><volume>5</volume>(<issue>2</issue>): <fpage>159</fpage>–<lpage>172</lpage>.</mixed-citation></ref><ref id="B4"><mixed-citation xmlns:xlink="http://www.w3.org/1999/xlink" xlink:type="simple"><person-group><name name-style="western"><surname>Bahia</surname><given-names>J</given-names></name><name name-style="western"><surname>Padula</surname><given-names>V</given-names></name><name name-style="western"><surname>Passeri</surname><given-names>Lavrado H</given-names></name><name name-style="western"><surname>Quiroga</surname><given-names>S</given-names></name></person-group> (<year>2014</year>) <article-title>Taxonomy of <tp:taxon-name><tp:taxon-name-part taxon-name-part-type="suborder">Cotylea</tp:taxon-name-part></tp:taxon-name> (<tp:taxon-name><tp:taxon-name-part taxon-name-part-type="phylum">Platyhelminthes</tp:taxon-name-part></tp:taxon-name>: <tp:taxon-name><tp:taxon-name-part taxon-name-part-type="order">Polycladida</tp:taxon-name-part></tp:taxon-name>) from Cabo Frio, southeastern Brazil, with the description of a new species.</article-title><source>Zootaxa</source><volume>3873</volume>: <fpage>495</fpage>–<lpage>525</lpage>. <ext-link xlink:href="10.11646/zootaxa.3873.5.3" ext-link-type="doi" xlink:type="simple">https://doi.org/10.11646/zootaxa.3873.5.3</ext-link></mixed-citation></ref><ref id="B55"><mixed-citation xmlns:xlink="http://www.w3.org/1999/xlink" xlink:type="simple"><person-group><name name-style="western"><surname>Pitale</surname><given-names>R</given-names></name><name name-style="western"><surname>Apte</surname><given-names>D</given-names></name></person-group> (<year>2019</year>) <article-title>Intertidal Euryleptid polyclads and description of a new Stylostomum Lang, 1884 from Maharashtra, India.</article-title><source>Zootaxa</source><volume>4652</volume>(<issue>2</issue>): <fpage>317</fpage>–<lpage>339</lpage>. <ext-link xlink:href="10.11646/zootaxa.4652.2.5" ext-link-type="doi" xlink:type="simple">https://doi.org/10.11646/zootaxa.4652.2.5</ext-link></mixed-citation></ref></ref-list></tp:taxon-treatment>
