# Supplementary material for: ﻿Polyclads (Platyhelminthes) in the southern Gulf of Mexico: unveiling biodiversity and descriptions of two new species
Source: Zookeys. 2024 Dec 13;1221:103–44. doi: 10.3897/zookeys.1221.128260 (PMC11662208; doi:10.3897/zookeys.1221.128260)
Supplement: XML Treatment for Prostheceraeus crozieri [file zookeys.1221.128260-treatment7.xml]

<!DOCTYPE tp:taxon-treatment
  PUBLIC "-//TaxonX//DTD Taxonomic Treatment Publishing DTD v0 20100105//EN" "tax-treatment-NSO.dtd">
<tp:taxon-treatment xmlns:tp="http://www.plazi.org/taxpub"><tp:treatment-meta><kwd-group><label>Taxon classification</label><kwd>
                <named-content content-type="kingdom">Animalia</named-content>
              </kwd><kwd>
                <named-content content-type="order">﻿Polycladida</named-content>
              </kwd><kwd>
                <named-content content-type="family">Euryleptidae</named-content>
              </kwd></kwd-group><mixed-citation publication-type="journal"><person-group><name><surname>Cuadrado</surname><given-names>Daniel</given-names></name><name><surname>Hernández-Gonzalez</surname><given-names>Alejandro</given-names></name><name><surname>Noreña</surname><given-names>Carolina</given-names></name><name><surname>Simões</surname><given-names>Nuno</given-names></name></person-group><article-title>﻿Polyclads (<tp:taxon-name><tp:taxon-name-part taxon-name-part-type="phylum">Platyhelminthes</tp:taxon-name-part></tp:taxon-name>) in the southern Gulf of Mexico: unveiling biodiversity and descriptions of two new species</article-title><source>Zookeys</source><day>13</day><month>12</month><year>2024</year><volume>1221</volume><fpage>103</fpage><lpage>144</lpage><pub-id pub-id-type="doi">10.3897/zookeys.1221.128260</pub-id></mixed-citation></tp:treatment-meta><tp:nomenclature><label>﻿</label><tp:taxon-name>
              <object-id xmlns:xlink="http://www.w3.org/1999/xlink" content-type="arpha" xlink:type="simple">3E317940-9072-5152-8FF6-7764C4B2C4E9</object-id>
              <tp:taxon-name-part taxon-name-part-type="genus" reg="Prostheceraeus">Prostheceraeus</tp:taxon-name-part>
              <tp:taxon-name-part taxon-name-part-type="species" reg="crozieri">crozieri</tp:taxon-name-part>
            </tp:taxon-name><tp:taxon-authority>(Hyman, 1939)</tp:taxon-authority><xref ref-type="fig" rid="F7">Fig. 7</xref></tp:nomenclature><tp:treatment-sec sec-type="material" id="SECID0EL4AE"><title>Material examined.</title><p><bold>Campeche coast, Mexico</bold> • 1; Cayos sumergidos del Oeste; <named-content xmlns:xlink="http://www.w3.org/1999/xlink" content-type="dwc:verbatimCoordinates" xlink:type="simple"><named-content content-type="geo-json" specific-use="{&#34;type&#34;:&#34;Point&#34;,&#34;coordinates&#34;:[-92.200000,20.400000]}" id="NCID0EW4AE" xlink:type="simple">20.4°N, 92.2°W</named-content></named-content>; 18 m; 14 Sep. 2017; A. Gutiérrez leg.; <abbrev xmlns:xlink="http://www.w3.org/1999/xlink" content-type="institution" xlink:title="Colección regional de Policladidos de la Península del Yucatán, Mexico" id="ABBRID0E24AE" xlink:type="simple">CRPPY</abbrev>-0018 • 1; Cayo Arcas; <named-content xmlns:xlink="http://www.w3.org/1999/xlink" content-type="dwc:verbatimCoordinates" xlink:type="simple"><named-content content-type="geo-json" specific-use="{&#34;type&#34;:&#34;Point&#34;,&#34;coordinates&#34;:[-92.000000,20.200000]}" id="NCID0ED5AE" xlink:type="simple">20.2°N, 92.0°W</named-content></named-content>; 16.3 m; 20 Aug. 2018; A. Hernández leg.; <abbrev xmlns:xlink="http://www.w3.org/1999/xlink" content-type="institution" xlink:title="Colección regional de Policladidos de la Península del Yucatán, Mexico" id="ABBRID0EI5AE" xlink:type="simple">CRPPY</abbrev>-0108.</p></tp:treatment-sec><tp:treatment-sec sec-type="distribution" id="SECID0EN5AE"><title>Distribution.</title><p>Recorded in the east coast of Florida and the Florida Keys, Bermuda (<xref ref-type="bibr" rid="B15">Crozier 1917</xref>; <xref ref-type="bibr" rid="B26">Hyman 1939</xref>); Curaçao (<xref ref-type="bibr" rid="B44">Marcus and Marcus 1968</xref>); Jamaica, the Gulf of Mexico, and the Caribbean (<xref ref-type="bibr" rid="B29">Hyman 1952</xref>). New record for the coast of Campeche, Mexico.</p></tp:treatment-sec><tp:treatment-sec sec-type="description" id="SECID0ED6AE"><title>Description.</title><p>Oval or circular-shaped body, 2.3 cm in length and 0.8 cm in width, with a semi-transparent white-beige background with transverse wavy black lines. The lines alternately end in a black spot or an orange blotch. Dorsal surface with white spots and a submarginal semi-transparent and marginal narrow white band (Fig. <xref ref-type="fig" rid="F7">7A, C, D</xref>). Ventral surface creamy white (Fig. <xref ref-type="fig" rid="F7">7B</xref>). Marginal orange tentacles long with black and white tips. Cerebral eye is distributed in two elongated clusters, each containing ~ 35 eyes (Fig. <xref ref-type="fig" rid="F7">7A, C</xref>). The anatomy of the reproductive system agrees with that described by <xref ref-type="bibr" rid="B26">Hyman (1939)</xref>.</p></tp:treatment-sec><tp:treatment-sec sec-type="remarks" id="SECID0EZ6AE"><title>Remarks.</title><p>The specimen from the Gulf of Mexico aligns with the description of <italic><tp:taxon-name><tp:taxon-name-part taxon-name-part-type="genus" reg="Prostheceraeus">Prostheceraeus</tp:taxon-name-part><tp:taxon-name-part taxon-name-part-type="species" reg="crozieri">crozieri</tp:taxon-name-part></tp:taxon-name></italic> provided by <xref ref-type="bibr" rid="B26">Hyman (1939)</xref>. <xref ref-type="bibr" rid="B50">Newman et al. (2000)</xref> transferred both <italic><tp:taxon-name><tp:taxon-name-part taxon-name-part-type="genus" reg="Pseudoceros">Pseudoceros</tp:taxon-name-part><tp:taxon-name-part taxon-name-part-type="species" reg="crozieri">crozieri</tp:taxon-name-part></tp:taxon-name></italic> Hyman, 1939 and <italic><tp:taxon-name><tp:taxon-name-part taxon-name-part-type="genus" reg="Prostheceraeus">Prostheceraeus</tp:taxon-name-part><tp:taxon-name-part taxon-name-part-type="species" reg="zebra">zebra</tp:taxon-name-part></tp:taxon-name></italic> Hyman, 1955 to <italic><tp:taxon-name><tp:taxon-name-part taxon-name-part-type="genus" reg="Maritigrella">Maritigrella</tp:taxon-name-part><tp:taxon-name-part taxon-name-part-type="species" reg="crozieri">crozieri</tp:taxon-name-part></tp:taxon-name></italic> due to the presence of a tubular pharynx and the lack of uterine vesicles. <xref ref-type="bibr" rid="B38">Litvaitis et al. (2019)</xref> reclassified <italic><tp:taxon-name><tp:taxon-name-part taxon-name-part-type="genus" reg="Maritigrella">Maritigrella</tp:taxon-name-part><tp:taxon-name-part taxon-name-part-type="species" reg="crozieri">crozieri</tp:taxon-name-part></tp:taxon-name></italic> as <italic><tp:taxon-name><tp:taxon-name-part taxon-name-part-type="genus" reg="Prostheceraeus">Prostheceraeus</tp:taxon-name-part></tp:taxon-name></italic> based on the description and illustration of <italic><tp:taxon-name><tp:taxon-name-part taxon-name-part-type="genus" reg="Prostheceraeus">Prostheceraeus</tp:taxon-name-part><tp:taxon-name-part taxon-name-part-type="species" reg="zebra">zebra</tp:taxon-name-part></tp:taxon-name></italic> by <xref ref-type="bibr" rid="B32">Hyman (1955)</xref>.</p></tp:treatment-sec><tp:treatment-sec sec-type="biology" id="SECID0EZCAG"><title>Biology.</title><p><italic><tp:taxon-name><tp:taxon-name-part taxon-name-part-type="genus" reg="Prostheceraeus">Prostheceraeus</tp:taxon-name-part><tp:taxon-name-part taxon-name-part-type="species" reg="crozieri">crozieri</tp:taxon-name-part></tp:taxon-name></italic> is documented as a primary consumer of the sea squirt <italic><tp:taxon-name><tp:taxon-name-part taxon-name-part-type="genus" reg="Ecteinascidia">Ecteinascidia</tp:taxon-name-part><tp:taxon-name-part taxon-name-part-type="species" reg="turbinata">turbinata</tp:taxon-name-part></tp:taxon-name></italic>. Although this ascidian species was prolific within the research areas, the occurrence of <italic><tp:taxon-name><tp:taxon-name-part taxon-name-part-type="genus" reg="Prostheceraeus">Prostheceraeus</tp:taxon-name-part><tp:taxon-name-part taxon-name-part-type="species" reg="crozieri">crozieri</tp:taxon-name-part></tp:taxon-name></italic> was limited.</p><fig id="F7" position="float" orientation="portrait"><object-id xmlns:xlink="http://www.w3.org/1999/xlink" content-type="doi" xlink:type="simple">10.3897/zookeys.1221.128260.figure7</object-id><object-id xmlns:xlink="http://www.w3.org/1999/xlink" content-type="arpha" xlink:type="simple">62F2CC23-6313-59BA-A537-778C8703A1C1</object-id><label>Figure 7.</label><caption><p><italic><tp:taxon-name><tp:taxon-name-part taxon-name-part-type="genus" reg="Prostheceraeus">Prostheceraeus</tp:taxon-name-part><tp:taxon-name-part taxon-name-part-type="species" reg="crozieri">crozieri</tp:taxon-name-part></tp:taxon-name></italic><bold>A</bold> dorsal view <bold>B</bold> ventral view. Detail of mouth and pharynx, female gonopore, sucker, intestine <bold>C</bold> cerebral eyes and pseudotentacles <bold>E</bold><italic><tp:taxon-name><tp:taxon-name-part taxon-name-part-type="genus" reg="Prostheceraeus">P.</tp:taxon-name-part><tp:taxon-name-part taxon-name-part-type="species" reg="crozieri">crozieri</tp:taxon-name-part></tp:taxon-name></italic> in situ.</p></caption><graphic xmlns:xlink="http://www.w3.org/1999/xlink" xlink:href="zookeys-1221-103_article-128260__-g007.jpg" position="float" orientation="portrait" xlink:type="simple" id="oo_1197979.jpg"><uri content-type="original_file" xlink:type="simple">https://binary.pensoft.net/fig/1197979</uri></graphic></fig></tp:treatment-sec><ref-list><ref id="B15"><mixed-citation xmlns:xlink="http://www.w3.org/1999/xlink" xlink:type="simple"><person-group><name name-style="western"><surname>Crozier</surname><given-names>WJ</given-names></name></person-group> (<year>1917</year>) <article-title>On the Pigmentation of a Polyclad.</article-title><source>Proceedings of the American Academy of Arts and Sciences</source><volume>52</volume>(<issue>11</issue>): <fpage>725</fpage>–<lpage>730</lpage>. <ext-link xlink:href="10.2307/20025707" ext-link-type="doi" xlink:type="simple">https://doi.org/10.2307/20025707</ext-link></mixed-citation></ref><ref id="B26"><mixed-citation xmlns:xlink="http://www.w3.org/1999/xlink" xlink:type="simple"><person-group><name name-style="western"><surname>Hyman</surname><given-names>LH</given-names></name></person-group> (<year>1939</year>) Some polyclads of the New England coast, especially of the Woods Hole region. Biological Bulletin of the Marine Biological 127–152. <ext-link xlink:href="10.2307/1537854" ext-link-type="doi" xlink:type="simple">https://doi.org/10.2307/1537854</ext-link></mixed-citation></ref><ref id="B44"><mixed-citation xmlns:xlink="http://www.w3.org/1999/xlink" xlink:type="simple"><person-group><name name-style="western"><surname>Marcus</surname><given-names>E</given-names></name><name name-style="western"><surname>Marcus</surname><given-names>E</given-names></name></person-group> (<year>1968</year>) <article-title><tp:taxon-name><tp:taxon-name-part taxon-name-part-type="order">Polycladida</tp:taxon-name-part></tp:taxon-name> from Curaao and faunistically related regions.</article-title><source>Studies on the Fauna of Curaao and other Caribbean Islands</source><volume>26</volume>: <fpage>1</fpage>–<lpage>134</lpage>.</mixed-citation></ref><ref id="B29"><mixed-citation xmlns:xlink="http://www.w3.org/1999/xlink" xlink:type="simple"><person-group><name name-style="western"><surname>Hyman</surname><given-names>LH</given-names></name></person-group> (<year>1952</year>) <article-title>Further notes on the turbellarian fauna of the Atlantic coast of the United States.</article-title><source>Biological Bulletin of the Marine Biological Laboratory of Woods Hole</source><volume>103</volume>: <fpage>195</fpage>–<lpage>200</lpage>. <ext-link xlink:href="10.2307/1538446" ext-link-type="doi" xlink:type="simple">https://doi.org/10.2307/1538446</ext-link></mixed-citation></ref><ref id="B50"><mixed-citation xmlns:xlink="http://www.w3.org/1999/xlink" xlink:type="simple"><person-group><name name-style="western"><surname>Newman</surname><given-names>LJ</given-names></name><name name-style="western"><surname>Norenburg</surname><given-names>JL</given-names></name><name name-style="western"><surname>Reed</surname><given-names>S</given-names></name></person-group> (<year>2000</year>) <article-title>Taxonomic and biological observations on the tiger flatworm, <italic><tp:taxon-name><tp:taxon-name-part taxon-name-part-type="genus">Maritigrella</tp:taxon-name-part><tp:taxon-name-part taxon-name-part-type="species">crozieri</tp:taxon-name-part></tp:taxon-name></italic> (Hyman, 1939), new combination (<tp:taxon-name><tp:taxon-name-part taxon-name-part-type="phylum">Platyhelminthes</tp:taxon-name-part></tp:taxon-name>, <tp:taxon-name><tp:taxon-name-part taxon-name-part-type="order">Polycladida</tp:taxon-name-part></tp:taxon-name>, <tp:taxon-name><tp:taxon-name-part taxon-name-part-type="family">Euryleptidae</tp:taxon-name-part></tp:taxon-name>) from Florida waters.</article-title><source>Journal of Natural History</source><volume>34</volume>: <fpage>799</fpage>–<lpage>808</lpage>. <ext-link xlink:href="10.1080/002229300299264" ext-link-type="doi" xlink:type="simple">https://doi.org/10.1080/002229300299264</ext-link></mixed-citation></ref><ref id="B38"><mixed-citation xmlns:xlink="http://www.w3.org/1999/xlink" xlink:type="simple"><person-group><name name-style="western"><surname>Litvaitis</surname><given-names>MK</given-names></name><name name-style="western"><surname>Bolaños</surname><given-names>DM</given-names></name><name name-style="western"><surname>Quiroga</surname><given-names>SY</given-names></name></person-group> (<year>2019</year>) Systematic congruence in <tp:taxon-name><tp:taxon-name-part taxon-name-part-type="order">Polycladida</tp:taxon-name-part></tp:taxon-name> (<tp:taxon-name><tp:taxon-name-part taxon-name-part-type="phylum">Platyhelminthes</tp:taxon-name-part></tp:taxon-name>, <tp:taxon-name><tp:taxon-name-part taxon-name-part-type="class">Rhabditophora</tp:taxon-name-part></tp:taxon-name>): are DNA and morphology telling the same story? Zoological Journal of the Linnean Society 20: 1–27. <ext-link xlink:href="10.1093/zoolinnean/zlz007" ext-link-type="doi" xlink:type="simple">https://doi.org/10.1093/zoolinnean/zlz007</ext-link></mixed-citation></ref><ref id="B32"><mixed-citation xmlns:xlink="http://www.w3.org/1999/xlink" xlink:type="simple"><person-group><name name-style="western"><surname>Hyman</surname><given-names>LH</given-names></name></person-group> (<year>1955</year>) <article-title>Some polyclad flatworms from the West Indies and Florida.</article-title><source>Proceedings of the United States National Museum</source><volume>104</volume>: <fpage>115</fpage>–<lpage>150</lpage>. <ext-link xlink:href="10.5479/si.00963801.104-3341.115" ext-link-type="doi" xlink:type="simple">https://doi.org/10.5479/si.00963801.104-3341.115</ext-link></mixed-citation></ref></ref-list></tp:taxon-treatment>
