# Supplementary material for: ﻿Polyclads (Platyhelminthes) in the southern Gulf of Mexico: unveiling biodiversity and descriptions of two new species
Source: Zookeys. 2024 Dec 13;1221:103–44. doi: 10.3897/zookeys.1221.128260 (PMC11662208; doi:10.3897/zookeys.1221.128260)
Supplement: XML Treatment for Pseudoceros bicolor [file zookeys.1221.128260-treatment8.xml]

<!DOCTYPE tp:taxon-treatment
  PUBLIC "-//TaxonX//DTD Taxonomic Treatment Publishing DTD v0 20100105//EN" "tax-treatment-NSO.dtd">
<tp:taxon-treatment xmlns:tp="http://www.plazi.org/taxpub"><tp:treatment-meta><kwd-group><label>Taxon classification</label><kwd>
                <named-content content-type="kingdom">Animalia</named-content>
              </kwd><kwd>
                <named-content content-type="order">﻿Polycladida</named-content>
              </kwd><kwd>
                <named-content content-type="family">﻿Pseudocerotidae</named-content>
              </kwd></kwd-group><mixed-citation publication-type="journal"><person-group><name><surname>Cuadrado</surname><given-names>Daniel</given-names></name><name><surname>Hernández-Gonzalez</surname><given-names>Alejandro</given-names></name><name><surname>Noreña</surname><given-names>Carolina</given-names></name><name><surname>Simões</surname><given-names>Nuno</given-names></name></person-group><article-title>﻿Polyclads (<tp:taxon-name><tp:taxon-name-part taxon-name-part-type="phylum">Platyhelminthes</tp:taxon-name-part></tp:taxon-name>) in the southern Gulf of Mexico: unveiling biodiversity and descriptions of two new species</article-title><source>Zookeys</source><day>13</day><month>12</month><year>2024</year><volume>1221</volume><fpage>103</fpage><lpage>144</lpage><pub-id pub-id-type="doi">10.3897/zookeys.1221.128260</pub-id></mixed-citation></tp:treatment-meta><tp:nomenclature><label>﻿</label><tp:taxon-name>
              <object-id xmlns:xlink="http://www.w3.org/1999/xlink" content-type="arpha" xlink:type="simple">25BFD0B9-2E3F-52C9-BFEF-9FB0A2CC3DAD</object-id>
              <tp:taxon-name-part taxon-name-part-type="genus" reg="Pseudoceros">Pseudoceros</tp:taxon-name-part>
              <tp:taxon-name-part taxon-name-part-type="species" reg="bicolor">bicolor</tp:taxon-name-part>
            </tp:taxon-name><tp:taxon-authority>Verrill, 1901</tp:taxon-authority><xref ref-type="fig" rid="F8">Fig. 8</xref></tp:nomenclature><tp:treatment-sec sec-type="material" id="SECID0EGGAG"><title>Material examined.</title><p><bold>Yucatan coast, Mexico</bold> • 1; Arrecife Alacranes; <named-content xmlns:xlink="http://www.w3.org/1999/xlink" content-type="dwc:verbatimCoordinates" xlink:type="simple"><named-content content-type="geo-json" specific-use="{&#34;type&#34;:&#34;Point&#34;,&#34;coordinates&#34;:[-89.700000,22.400000]}" id="NCID0ERGAG" xlink:type="simple">22.4°N, 89.7°W</named-content></named-content>; 3 m; 4 Nov. 2017; A. Hernández leg.; <abbrev xmlns:xlink="http://www.w3.org/1999/xlink" content-type="institution" xlink:title="Colección regional de Policladidos de la Península del Yucatán, Mexico" id="ABBRID0EWGAG" xlink:type="simple">CRPPY</abbrev>-0008; <bold>Campeche coast, Mexico</bold> • 1; Cayos sumergidos del Oeste; <named-content xmlns:xlink="http://www.w3.org/1999/xlink" content-type="dwc:verbatimCoordinates" xlink:type="simple"><named-content content-type="geo-json" specific-use="{&#34;type&#34;:&#34;Point&#34;,&#34;coordinates&#34;:[-92.200000,20.400000]}" id="NCID0EAHAG" xlink:type="simple">20.4°N, 92.2°W</named-content></named-content>; 10 m; 14 Sep. 2017; A. Hernández leg.; <abbrev xmlns:xlink="http://www.w3.org/1999/xlink" content-type="institution" xlink:title="Colección regional de Policladidos de la Península del Yucatán, Mexico" id="ABBRID0EFHAG" xlink:type="simple">CRPPY</abbrev>-0015 • 1; Cayos sumergidos del Oeste; <named-content xmlns:xlink="http://www.w3.org/1999/xlink" content-type="dwc:verbatimCoordinates" xlink:type="simple"><named-content content-type="geo-json" specific-use="{&#34;type&#34;:&#34;Point&#34;,&#34;coordinates&#34;:[-92.200000,20.400000]}" id="NCID0ENHAG" xlink:type="simple">20.4°N, 92.2°W</named-content></named-content>; 11.1 m; 13 Sep. 2017; D. Ortigosa leg.; <abbrev xmlns:xlink="http://www.w3.org/1999/xlink" content-type="institution" xlink:title="Colección regional de Policladidos de la Península del Yucatán, Mexico" id="ABBRID0ESHAG" xlink:type="simple">CRPPY</abbrev>-0027 • 1; Cayos sumergidos del Oeste; <named-content xmlns:xlink="http://www.w3.org/1999/xlink" content-type="dwc:verbatimCoordinates" xlink:type="simple"><named-content content-type="geo-json" specific-use="{&#34;type&#34;:&#34;Point&#34;,&#34;coordinates&#34;:[-92.200000,20.400000]}" id="NCID0E1HAG" xlink:type="simple">20.4°N, 92.2°W</named-content></named-content>; 11.7 m; 14 Sep. 2017; D. Ortigosa leg.; <abbrev xmlns:xlink="http://www.w3.org/1999/xlink" content-type="institution" xlink:title="Colección regional de Policladidos de la Península del Yucatán, Mexico" id="ABBRID0E6HAG" xlink:type="simple">CRPPY</abbrev>-0028; <bold>Yucatan coast, Mexico</bold> • 1; Bajos de Sisal; <named-content xmlns:xlink="http://www.w3.org/1999/xlink" content-type="dwc:verbatimCoordinates" xlink:type="simple"><named-content content-type="geo-json" specific-use="{&#34;type&#34;:&#34;Point&#34;,&#34;coordinates&#34;:[-90.000000,21.200000]}" id="NCID0EJIAG" xlink:type="simple">21.2°N, 90.0°W</named-content></named-content>; 1 m; 22 Feb. 2018; A. Hernández leg.; <abbrev xmlns:xlink="http://www.w3.org/1999/xlink" content-type="institution" xlink:title="Colección regional de Policladidos de la Península del Yucatán, Mexico" id="ABBRID0EOIAG" xlink:type="simple">CRPPY</abbrev>-0032; <bold>Quintana Roo coast, Mexico</bold> • 1; Mahahual; <named-content xmlns:xlink="http://www.w3.org/1999/xlink" content-type="dwc:verbatimCoordinates" xlink:type="simple"><named-content content-type="geo-json" specific-use="{&#34;type&#34;:&#34;Point&#34;,&#34;coordinates&#34;:[-87.700000,18.600000]}" id="NCID0EYIAG" xlink:type="simple">18.6°N, 87.7°W</named-content></named-content>; 7.7 m; 17 Mar. 2018; A. Hernández leg.; <abbrev xmlns:xlink="http://www.w3.org/1999/xlink" content-type="institution" xlink:title="Colección regional de Policladidos de la Península del Yucatán, Mexico" id="ABBRID0E4IAG" xlink:type="simple">CRPPY</abbrev>-0039; <bold>Campeche coast, Mexico</bold> • 1; Cayo Arcas; <named-content xmlns:xlink="http://www.w3.org/1999/xlink" content-type="dwc:verbatimCoordinates" xlink:type="simple"><named-content content-type="geo-json" specific-use="{&#34;type&#34;:&#34;Point&#34;,&#34;coordinates&#34;:[-92.000000,20.200000]}" id="NCID0EHJAG" xlink:type="simple">20.2°N, 92.0°W</named-content></named-content>; 6.4 m; 19 Apr. 2018; A. Hernández leg.; <abbrev xmlns:xlink="http://www.w3.org/1999/xlink" content-type="institution" xlink:title="Colección regional de Policladidos de la Península del Yucatán, Mexico" id="ABBRID0EMJAG" xlink:type="simple">CRPPY</abbrev>-0048 • 1; Cayo Arcas; <named-content xmlns:xlink="http://www.w3.org/1999/xlink" content-type="dwc:verbatimCoordinates" xlink:type="simple"><named-content content-type="geo-json" specific-use="{&#34;type&#34;:&#34;Point&#34;,&#34;coordinates&#34;:[-92.000000,20.200000]}" id="NCID0EUJAG" xlink:type="simple">20.2°N, 92.0°W</named-content></named-content>; 2.2 m; 20 Apr. 2018; A. Hernández leg.; <abbrev xmlns:xlink="http://www.w3.org/1999/xlink" content-type="institution" xlink:title="Colección regional de Policladidos de la Península del Yucatán, Mexico" id="ABBRID0EZJAG" xlink:type="simple">CRPPY</abbrev>-0052 • 2; Cayo Arcas; <named-content xmlns:xlink="http://www.w3.org/1999/xlink" content-type="dwc:verbatimCoordinates" xlink:type="simple"><named-content content-type="geo-json" specific-use="{&#34;type&#34;:&#34;Point&#34;,&#34;coordinates&#34;:[-92.000000,20.200000]}" id="NCID0EBKAG" xlink:type="simple">20.2°N, 92.0°W</named-content></named-content>; 2.2 m; 20 Apr. 2018; A. Hernández leg.; <abbrev xmlns:xlink="http://www.w3.org/1999/xlink" content-type="institution" xlink:title="Colección regional de Policladidos de la Península del Yucatán, Mexico" id="ABBRID0EGKAG" xlink:type="simple">CRPPY</abbrev>-0054 • 1; Cayo Arcas; <named-content xmlns:xlink="http://www.w3.org/1999/xlink" content-type="dwc:verbatimCoordinates" xlink:type="simple"><named-content content-type="geo-json" specific-use="{&#34;type&#34;:&#34;Point&#34;,&#34;coordinates&#34;:[-92.000000,20.200000]}" id="NCID0EOKAG" xlink:type="simple">20.2°N, 92.0°W</named-content></named-content>; 2.2 m; 20 Apr. 2018; A. Hernández leg.; <abbrev xmlns:xlink="http://www.w3.org/1999/xlink" content-type="institution" xlink:title="Colección regional de Policladidos de la Península del Yucatán, Mexico" id="ABBRID0ETKAG" xlink:type="simple">CRPPY</abbrev>-0055 • 1; Cayo Arcas; <named-content xmlns:xlink="http://www.w3.org/1999/xlink" content-type="dwc:verbatimCoordinates" xlink:type="simple"><named-content content-type="geo-json" specific-use="{&#34;type&#34;:&#34;Point&#34;,&#34;coordinates&#34;:[-92.000000,20.200000]}" id="NCID0E2KAG" xlink:type="simple">20.2°N, 92.0°W</named-content></named-content>; 2.2 m; 21 Apr. 2018; A. Hernández leg.; <abbrev xmlns:xlink="http://www.w3.org/1999/xlink" content-type="institution" xlink:title="Colección regional de Policladidos de la Península del Yucatán, Mexico" id="ABBRID0EALAG" xlink:type="simple">CRPPY</abbrev>-0061 • 1; Cayo Arcas; <named-content xmlns:xlink="http://www.w3.org/1999/xlink" content-type="dwc:verbatimCoordinates" xlink:type="simple"><named-content content-type="geo-json" specific-use="{&#34;type&#34;:&#34;Point&#34;,&#34;coordinates&#34;:[-92.000000,20.200000]}" id="NCID0EILAG" xlink:type="simple">20.2°N, 92.0°W</named-content></named-content>; 2.2 m; 22 Apr. 2018; A. Hernández leg.; <abbrev xmlns:xlink="http://www.w3.org/1999/xlink" content-type="institution" xlink:title="Colección regional de Policladidos de la Península del Yucatán, Mexico" id="ABBRID0ENLAG" xlink:type="simple">CRPPY</abbrev>-0063 • 2; Cayo Arcas; <named-content xmlns:xlink="http://www.w3.org/1999/xlink" content-type="dwc:verbatimCoordinates" xlink:type="simple"><named-content content-type="geo-json" specific-use="{&#34;type&#34;:&#34;Point&#34;,&#34;coordinates&#34;:[-92.000000,20.200000]}" id="NCID0EVLAG" xlink:type="simple">20.2°N, 92.0°W</named-content></named-content>; 6.3 m; 22 Apr. 2018; A. Hernández leg.; <abbrev xmlns:xlink="http://www.w3.org/1999/xlink" content-type="institution" xlink:title="Colección regional de Policladidos de la Península del Yucatán, Mexico" id="ABBRID0E1LAG" xlink:type="simple">CRPPY</abbrev>-0067 • 1; Cayo Arcas; <named-content xmlns:xlink="http://www.w3.org/1999/xlink" content-type="dwc:verbatimCoordinates" xlink:type="simple"><named-content content-type="geo-json" specific-use="{&#34;type&#34;:&#34;Point&#34;,&#34;coordinates&#34;:[-92.000000,20.200000]}" id="NCID0ECMAG" xlink:type="simple">20.2°N, 92.0°W</named-content></named-content>; 7.5 m; 23 Apr. 2018; A. Hernández leg.; <abbrev xmlns:xlink="http://www.w3.org/1999/xlink" content-type="institution" xlink:title="Colección regional de Policladidos de la Península del Yucatán, Mexico" id="ABBRID0EHMAG" xlink:type="simple">CRPPY</abbrev>-0069 • 1; Cayo Arcas; <named-content xmlns:xlink="http://www.w3.org/1999/xlink" content-type="dwc:verbatimCoordinates" xlink:type="simple"><named-content content-type="geo-json" specific-use="{&#34;type&#34;:&#34;Point&#34;,&#34;coordinates&#34;:[-92.000000,20.200000]}" id="NCID0EPMAG" xlink:type="simple">20.2°N, 92.0°W</named-content></named-content>; 5.9 m; 23 Apr. 2018; A. Hernández leg.; <abbrev xmlns:xlink="http://www.w3.org/1999/xlink" content-type="institution" xlink:title="Colección regional de Policladidos de la Península del Yucatán, Mexico" id="ABBRID0EUMAG" xlink:type="simple">CRPPY</abbrev>-0070 • 1; Cayo Arcas; <named-content xmlns:xlink="http://www.w3.org/1999/xlink" content-type="dwc:verbatimCoordinates" xlink:type="simple"><named-content content-type="geo-json" specific-use="{&#34;type&#34;:&#34;Point&#34;,&#34;coordinates&#34;:[-92.000000,20.200000]}" id="NCID0E3MAG" xlink:type="simple">20.2°N, 92.0°W</named-content></named-content>; 5.3 m; 23 Apr. 2018; A. Hernández leg.; <abbrev xmlns:xlink="http://www.w3.org/1999/xlink" content-type="institution" xlink:title="Colección regional de Policladidos de la Península del Yucatán, Mexico" id="ABBRID0EBNAG" xlink:type="simple">CRPPY</abbrev>-0072 • 1; Cayo Arcas; <named-content xmlns:xlink="http://www.w3.org/1999/xlink" content-type="dwc:verbatimCoordinates" xlink:type="simple"><named-content content-type="geo-json" specific-use="{&#34;type&#34;:&#34;Point&#34;,&#34;coordinates&#34;:[-92.000000,20.200000]}" id="NCID0EJNAG" xlink:type="simple">20.2°N, 92.0°W</named-content></named-content>; 5.3 m; 24 Apr. 2018; A. Hernández leg.; <abbrev xmlns:xlink="http://www.w3.org/1999/xlink" content-type="institution" xlink:title="Colección regional de Policladidos de la Península del Yucatán, Mexico" id="ABBRID0EONAG" xlink:type="simple">CRPPY</abbrev>-0074 • 1; Cayo Arcas; <named-content xmlns:xlink="http://www.w3.org/1999/xlink" content-type="dwc:verbatimCoordinates" xlink:type="simple"><named-content content-type="geo-json" specific-use="{&#34;type&#34;:&#34;Point&#34;,&#34;coordinates&#34;:[-92.000000,20.200000]}" id="NCID0EWNAG" xlink:type="simple">20.2°N, 92.0°W</named-content></named-content>; 9.9 m; 25 Apr. 2018; A. Hernández leg.; <abbrev xmlns:xlink="http://www.w3.org/1999/xlink" content-type="institution" xlink:title="Colección regional de Policladidos de la Península del Yucatán, Mexico" id="ABBRID0E2NAG" xlink:type="simple">CRPPY</abbrev>-0081 • 1; Cayo Arcas; <named-content xmlns:xlink="http://www.w3.org/1999/xlink" content-type="dwc:verbatimCoordinates" xlink:type="simple"><named-content content-type="geo-json" specific-use="{&#34;type&#34;:&#34;Point&#34;,&#34;coordinates&#34;:[-92.000000,20.200000]}" id="NCID0EDOAG" xlink:type="simple">20.2°N, 92.0°W</named-content></named-content>; 7.7 m; 25 Apr. 2018; A. Hernández leg.; <abbrev xmlns:xlink="http://www.w3.org/1999/xlink" content-type="institution" xlink:title="Colección regional de Policladidos de la Península del Yucatán, Mexico" id="ABBRID0EIOAG" xlink:type="simple">CRPPY</abbrev>-0084 • 1; Cayo Arcas; <named-content xmlns:xlink="http://www.w3.org/1999/xlink" content-type="dwc:verbatimCoordinates" xlink:type="simple"><named-content content-type="geo-json" specific-use="{&#34;type&#34;:&#34;Point&#34;,&#34;coordinates&#34;:[-92.000000,20.200000]}" id="NCID0EQOAG" xlink:type="simple">20.2°N, 92.0°W</named-content></named-content>; 3.4 m; 18 Aug. 2018; A. Hernández leg.; <abbrev xmlns:xlink="http://www.w3.org/1999/xlink" content-type="institution" xlink:title="Colección regional de Policladidos de la Península del Yucatán, Mexico" id="ABBRID0EVOAG" xlink:type="simple">CRPPY</abbrev>-0106 • 1; Cayo Arcas; <named-content xmlns:xlink="http://www.w3.org/1999/xlink" content-type="dwc:verbatimCoordinates" xlink:type="simple"><named-content content-type="geo-json" specific-use="{&#34;type&#34;:&#34;Point&#34;,&#34;coordinates&#34;:[-92.000000,20.200000]}" id="NCID0E4OAG" xlink:type="simple">20.2°N, 92.0°W</named-content></named-content>; 3.4 m; 18 Aug. 2018; A. Hernández leg.; <abbrev xmlns:xlink="http://www.w3.org/1999/xlink" content-type="institution" xlink:title="Colección regional de Policladidos de la Península del Yucatán, Mexico" id="ABBRID0ECPAG" xlink:type="simple">CRPPY</abbrev>-0107.</p></tp:treatment-sec><tp:treatment-sec sec-type="distribution" id="SECID0EHPAG"><title>Distribution.</title><p>Recorded in the Birds Islands, Bermuda (<xref ref-type="bibr" rid="B75">Verrill 1901</xref>); Curaçao (<xref ref-type="bibr" rid="B44">Marcus and Marcus 1968</xref>); the Caribbean coast of Colombia (<xref ref-type="bibr" rid="B61">Quiroga et al. 2004a</xref>); Florida, Virgin Islands, Jamaica, Belize, Honduras, Caribbean coast of Panama (<xref ref-type="bibr" rid="B63">Rawlinson 2008</xref>; <xref ref-type="bibr" rid="B38">Litvaitis et al. 2019</xref>); Brazil (<xref ref-type="bibr" rid="B1">Bahia and Padula 2009</xref>; <xref ref-type="bibr" rid="B4">Bahia et al. 2014</xref>, <xref ref-type="bibr" rid="B5">2015</xref>; <xref ref-type="bibr" rid="B2">Bahia and Schrödl 2018</xref>). New record for the coasts of Campeche, Yucatán, and Quintana Roo (Mexican Caribbean), Mexico.</p></tp:treatment-sec><tp:treatment-sec sec-type="description" id="SECID0ERQAG"><title>Description.</title><p>Body shape elongated with rounded anterior and posterior end, 2.5 cm in length and 1 cm in width. Dorsal pigmentation ranges from yellow to dark brown, with scattered white dots on its dorsal surface and with a yellowish or pale green marginal rim. Conspicuous dark marginal band interrupted by transverse white stripes (Fig. <xref ref-type="fig" rid="F8">8A, B, D</xref>). Pseudotentacles are simple folds with two clusters of eyes between them. Cerebral eyes arranged in the shape of an arrowhead, marginal eyes very numerous (Fig. <xref ref-type="fig" rid="F8">8C</xref>). Male and female gonopores located in the mid-region of the body, sucker posteriorly (Fig. <xref ref-type="fig" rid="F8">8B, E</xref>).</p></tp:treatment-sec><tp:treatment-sec sec-type="remarks" id="SECID0EDRAG"><title>Remarks.</title><p>The pigmentation observed in <italic><tp:taxon-name><tp:taxon-name-part taxon-name-part-type="genus" reg="Pseudoceros">P.</tp:taxon-name-part><tp:taxon-name-part taxon-name-part-type="species" reg="bicolor">bicolor</tp:taxon-name-part></tp:taxon-name></italic> in Yucatan aligns with the morphotype seen in Brazil (<xref ref-type="bibr" rid="B37">Litvaitis et al. 2010</xref>: fig. 4N). Preliminary analysis of the sequences obtained for the species (Suppl. material <xref ref-type="supplementary-material" rid="S1">1</xref>: table S2) suggests that Mexican specimens appear to have a closer genetic relationship to those in Brazil than those in the Caribbean Sea and nearby regions. A comparative molecular analysis will help to understand their genetic relationship with other morphotypes described in the literature.</p><fig id="F8" position="float" orientation="portrait"><object-id xmlns:xlink="http://www.w3.org/1999/xlink" content-type="doi" xlink:type="simple">10.3897/zookeys.1221.128260.figure8</object-id><object-id xmlns:xlink="http://www.w3.org/1999/xlink" content-type="arpha" xlink:type="simple">3FE458FC-8951-54DE-BD30-F0BACE8F4806</object-id><label>Figure 8.</label><caption><p><italic><tp:taxon-name><tp:taxon-name-part taxon-name-part-type="genus" reg="Pseudoceros">Pseudoceros</tp:taxon-name-part><tp:taxon-name-part taxon-name-part-type="species" reg="bicolor">bicolor</tp:taxon-name-part></tp:taxon-name></italic><bold>A</bold> dorsal view <bold>B</bold> ventral view, sucker, oral pore, pharynx, male gonopore, female gonopore and intestine <bold>C</bold> detail of tentacular eyes, pseudotentacles <bold>D</bold><italic><tp:taxon-name><tp:taxon-name-part taxon-name-part-type="genus" reg="Pseudoceros">P.</tp:taxon-name-part><tp:taxon-name-part taxon-name-part-type="species" reg="bicolor">bicolor</tp:taxon-name-part></tp:taxon-name></italic> in situ <bold>E</bold> sagittal section, prostatic vesicle, seminal vesicle, male gonopore, stylet, vagina, female gonopore, female atrium Azan stained.</p></caption><graphic xmlns:xlink="http://www.w3.org/1999/xlink" xlink:href="zookeys-1221-103_article-128260__-g008.jpg" position="float" orientation="portrait" xlink:type="simple" id="oo_1197980.jpg"><uri content-type="original_file" xlink:type="simple">https://binary.pensoft.net/fig/1197980</uri></graphic></fig></tp:treatment-sec><tp:treatment-sec><!--Section generated to contain objects referenced in tp:taxon-treatment.--><supplementary-material xmlns:xlink="http://www.w3.org/1999/xlink" id="S1" position="float" orientation="portrait" xlink:type="simple"><object-id content-type="doi" xlink:type="simple">10.3897/zookeys.1221.128260.suppl1</object-id><object-id content-type="arpha" xlink:type="simple">A6C98E04-9592-5FC2-B301-B976720A4017</object-id><label>Supplementary material 1</label><caption><p>Supplementary information</p></caption><ext-link xlink:type="simple" ext-link-type="doi" xlink:href="10.3897/zookeys.1221.128260.suppl1">https://doi.org/10.3897/zookeys.1221.128260.suppl1</ext-link><statement content-type="dataType"><label>Data type</label><p>docx</p></statement><statement content-type="notes"><label>Explanation note</label><p><bold>table S1.</bold><tp:taxon-name><tp:taxon-name-part taxon-name-part-type="order">Polycladida</tp:taxon-name-part></tp:taxon-name> of the Gulf of Mexico, updated and with species studied, new records for the Gulf of Mexico and new species added. <bold>table S2.</bold> GenBank accession numbers of the molecular sequences generated in this study of 28S from <tp:taxon-name><tp:taxon-name-part taxon-name-part-type="order">Polycladida</tp:taxon-name-part></tp:taxon-name> of the Gulf of Mexico.</p></statement><media xlink:href="zookeys-1221-103_article-128260__-s001.docx" mimetype="application" mime-subtype="vnd.openxmlformats-officedocument.wordprocessingml.document" position="float" orientation="portrait" xlink:type="simple" id="oo_1197998.docx"><uri content-type="original_file" xlink:type="simple">https://binary.pensoft.net/file/1197998</uri></media><permissions><license xlink:type="simple"><license-p>This dataset is made available under the Open Database License (http://opendatacommons.org/licenses/odbl/1.0/). The Open Database License (ODbL) is a license agreement intended to allow users to freely share, modify, and use this Dataset while maintaining this same freedom for others, provided that the original source and author(s) are credited.</license-p></license></permissions><attrib specific-use="authors">Daniel Cuadrado, Alejandro Hernández-González, Carolina Noreña, Nuno Simões</attrib></supplementary-material></tp:treatment-sec><ref-list><ref id="B75"><mixed-citation xmlns:xlink="http://www.w3.org/1999/xlink" xlink:type="simple"><person-group><name name-style="western"><surname>Verrill</surname><given-names>AE</given-names></name></person-group> (<year>1901</year>) <article-title>Additions to the fauna of the Bermudas from the Yale Expedition of 1901, with notes on other species.</article-title><source>Transactions of the Connecticut Academy of Arts and Science</source><volume>11</volume>: <fpage>15</fpage>–<lpage>62</lpage>. <ext-link xlink:href="https://biostor.org/reference/57677" ext-link-type="uri" xlink:type="simple">https://biostor.org/reference/57677</ext-link></mixed-citation></ref><ref id="B44"><mixed-citation xmlns:xlink="http://www.w3.org/1999/xlink" xlink:type="simple"><person-group><name name-style="western"><surname>Marcus</surname><given-names>E</given-names></name><name name-style="western"><surname>Marcus</surname><given-names>E</given-names></name></person-group> (<year>1968</year>) <article-title><tp:taxon-name><tp:taxon-name-part taxon-name-part-type="order">Polycladida</tp:taxon-name-part></tp:taxon-name> from Curaao and faunistically related regions.</article-title><source>Studies on the Fauna of Curaao and other Caribbean Islands</source><volume>26</volume>: <fpage>1</fpage>–<lpage>134</lpage>.</mixed-citation></ref><ref id="B61"><mixed-citation xmlns:xlink="http://www.w3.org/1999/xlink" xlink:type="simple"><person-group><name name-style="western"><surname>Quiroga</surname><given-names>SY</given-names></name><name name-style="western"><surname>Bolaos</surname><given-names>DM</given-names></name><name name-style="western"><surname>Litvaitis</surname><given-names>MK</given-names></name></person-group> (<year>2004a</year>) <article-title>A checklist of polyclad flatworms (<tp:taxon-name><tp:taxon-name-part taxon-name-part-type="phylum">Platyhelminthes</tp:taxon-name-part></tp:taxon-name>: <tp:taxon-name><tp:taxon-name-part taxon-name-part-type="order">Polycladida</tp:taxon-name-part></tp:taxon-name>) from the Caribbean coast of Colombia, South America.</article-title><source>Zootaxa</source><volume>633</volume>: <fpage>1</fpage>–<lpage>12</lpage>. <ext-link xlink:href="10.11646/zootaxa.633.1.1" ext-link-type="doi" xlink:type="simple">https://doi.org/10.11646/zootaxa.633.1.1</ext-link></mixed-citation></ref><ref id="B63"><mixed-citation xmlns:xlink="http://www.w3.org/1999/xlink" xlink:type="simple"><person-group><name name-style="western"><surname>Rawlinson</surname><given-names>K</given-names></name></person-group> (<year>2008</year>) <article-title>Biodiversity of coastal polyclad flatworm assemblages in the wider Caribbean.</article-title><source>Marine Biology</source><volume>153</volume>: <fpage>769</fpage>–<lpage>778</lpage>. <ext-link xlink:href="10.1007/s00227-007-0845-3" ext-link-type="doi" xlink:type="simple">https://doi.org/10.1007/s00227-007-0845-3</ext-link>.</mixed-citation></ref><ref id="B38"><mixed-citation xmlns:xlink="http://www.w3.org/1999/xlink" xlink:type="simple"><person-group><name name-style="western"><surname>Litvaitis</surname><given-names>MK</given-names></name><name name-style="western"><surname>Bolaños</surname><given-names>DM</given-names></name><name name-style="western"><surname>Quiroga</surname><given-names>SY</given-names></name></person-group> (<year>2019</year>) Systematic congruence in <tp:taxon-name><tp:taxon-name-part taxon-name-part-type="order">Polycladida</tp:taxon-name-part></tp:taxon-name> (<tp:taxon-name><tp:taxon-name-part taxon-name-part-type="phylum">Platyhelminthes</tp:taxon-name-part></tp:taxon-name>, <tp:taxon-name><tp:taxon-name-part taxon-name-part-type="class">Rhabditophora</tp:taxon-name-part></tp:taxon-name>): are DNA and morphology telling the same story? Zoological Journal of the Linnean Society 20: 1–27. <ext-link xlink:href="10.1093/zoolinnean/zlz007" ext-link-type="doi" xlink:type="simple">https://doi.org/10.1093/zoolinnean/zlz007</ext-link></mixed-citation></ref><ref id="B1"><mixed-citation xmlns:xlink="http://www.w3.org/1999/xlink" xlink:type="simple"><person-group><name name-style="western"><surname>Bahia</surname><given-names>J</given-names></name><name name-style="western"><surname>Padula</surname><given-names>V</given-names></name></person-group> (<year>2009</year>) <article-title>First record of <italic><tp:taxon-name><tp:taxon-name-part taxon-name-part-type="genus">Pseudoceros</tp:taxon-name-part><tp:taxon-name-part taxon-name-part-type="species">bicolor</tp:taxon-name-part></tp:taxon-name></italic> and <italic><tp:taxon-name><tp:taxon-name-part taxon-name-part-type="genus">Pericelis</tp:taxon-name-part><tp:taxon-name-part taxon-name-part-type="species">cata</tp:taxon-name-part></tp:taxon-name></italic> (<tp:taxon-name><tp:taxon-name-part taxon-name-part-type="phylum">Platyhelminthes</tp:taxon-name-part></tp:taxon-name>: <tp:taxon-name><tp:taxon-name-part taxon-name-part-type="order">Polycladida</tp:taxon-name-part></tp:taxon-name>) from Brazil.</article-title><source>Marine Biodiversity Records</source><volume>2</volume>: <fpage>1</fpage>–<lpage>5</lpage>. <ext-link xlink:href="10.1017/S1755267209000918" ext-link-type="doi" xlink:type="simple">https://doi.org/10.1017/S1755267209000918</ext-link></mixed-citation></ref><ref id="B4"><mixed-citation xmlns:xlink="http://www.w3.org/1999/xlink" xlink:type="simple"><person-group><name name-style="western"><surname>Bahia</surname><given-names>J</given-names></name><name name-style="western"><surname>Padula</surname><given-names>V</given-names></name><name name-style="western"><surname>Passeri</surname><given-names>Lavrado H</given-names></name><name name-style="western"><surname>Quiroga</surname><given-names>S</given-names></name></person-group> (<year>2014</year>) <article-title>Taxonomy of <tp:taxon-name><tp:taxon-name-part taxon-name-part-type="suborder">Cotylea</tp:taxon-name-part></tp:taxon-name> (<tp:taxon-name><tp:taxon-name-part taxon-name-part-type="phylum">Platyhelminthes</tp:taxon-name-part></tp:taxon-name>: <tp:taxon-name><tp:taxon-name-part taxon-name-part-type="order">Polycladida</tp:taxon-name-part></tp:taxon-name>) from Cabo Frio, southeastern Brazil, with the description of a new species.</article-title><source>Zootaxa</source><volume>3873</volume>: <fpage>495</fpage>–<lpage>525</lpage>. <ext-link xlink:href="10.11646/zootaxa.3873.5.3" ext-link-type="doi" xlink:type="simple">https://doi.org/10.11646/zootaxa.3873.5.3</ext-link></mixed-citation></ref><ref id="B5"><mixed-citation xmlns:xlink="http://www.w3.org/1999/xlink" xlink:type="simple"><person-group><name name-style="western"><surname>Bahia</surname><given-names>J</given-names></name><name name-style="western"><surname>Padula</surname><given-names>V</given-names></name><name name-style="western"><surname>Dorigo</surname><given-names>Correia M</given-names></name><name name-style="western"><surname>Sovierzoski</surname><given-names>H</given-names></name></person-group> (<year>2015</year>) <article-title>First records of the order <tp:taxon-name><tp:taxon-name-part taxon-name-part-type="order">Polycladida</tp:taxon-name-part></tp:taxon-name> (<tp:taxon-name><tp:taxon-name-part taxon-name-part-type="phylum">Platyhelminthes</tp:taxon-name-part></tp:taxon-name>, <tp:taxon-name><tp:taxon-name-part taxon-name-part-type="class">Rhabditophora</tp:taxon-name-part></tp:taxon-name>) from reef ecosystems of Alagoas State, north-eastern Brazil, with the description of <italic><tp:taxon-name><tp:taxon-name-part taxon-name-part-type="genus">Thysanozoon</tp:taxon-name-part><tp:taxon-name-part taxon-name-part-type="species">alagoensis</tp:taxon-name-part></tp:taxon-name></italic> sp. nov.</article-title><source>Journal of the Marine Biological Association of the United Kingdom</source><volume>95</volume>: <fpage>1653</fpage>–<lpage>1666</lpage>. <ext-link xlink:href="10.1017/S0025315415000922" ext-link-type="doi" xlink:type="simple">https://doi.org/10.1017/S0025315415000922</ext-link></mixed-citation></ref><ref id="B2"><mixed-citation xmlns:xlink="http://www.w3.org/1999/xlink" xlink:type="simple"><person-group><name name-style="western"><surname>Bahia</surname><given-names>J</given-names></name><name name-style="western"><surname>Schrödl</surname><given-names>M</given-names></name></person-group> (<year>2018</year>) <article-title>Brazilian <tp:taxon-name><tp:taxon-name-part taxon-name-part-type="order">Polycladida</tp:taxon-name-part></tp:taxon-name> (<tp:taxon-name><tp:taxon-name-part taxon-name-part-type="class">Rhabditophora</tp:taxon-name-part></tp:taxon-name>: <tp:taxon-name><tp:taxon-name-part taxon-name-part-type="phylum">Platyhelminthes</tp:taxon-name-part></tp:taxon-name>): Rediscovery of Marcus’ type material and general revision.</article-title><source>Zootaxa,</source><volume>4490</volume>(<issue>1</issue>): <fpage>1</fpage>–<lpage>121</lpage>. <ext-link xlink:href="10.11646/zootaxa.4490.1.1" ext-link-type="doi" xlink:type="simple">https://doi.org/10.11646/zootaxa.4490.1.1</ext-link></mixed-citation></ref><ref id="B37"><mixed-citation xmlns:xlink="http://www.w3.org/1999/xlink" xlink:type="simple"><person-group><name name-style="western"><surname>Litvaitis</surname><given-names>MK</given-names></name><name name-style="western"><surname>Bolaños</surname><given-names>DM</given-names></name><name name-style="western"><surname>Quiroga</surname><given-names>SY</given-names></name></person-group> (<year>2010</year>) <article-title>When names are wrong and colours deceive: unravelling the <italic><tp:taxon-name><tp:taxon-name-part taxon-name-part-type="genus">Pseudoceros</tp:taxon-name-part><tp:taxon-name-part taxon-name-part-type="species">bicolor</tp:taxon-name-part></tp:taxon-name></italic> species complex (<tp:taxon-name><tp:taxon-name-part taxon-name-part-type="class">Turbellaria</tp:taxon-name-part></tp:taxon-name>: <tp:taxon-name><tp:taxon-name-part taxon-name-part-type="order">Polycladida</tp:taxon-name-part></tp:taxon-name>).</article-title><source>Journal of Natural History</source><volume>44</volume>(<issue>13</issue>): <fpage>829</fpage>–<lpage>845</lpage>. <ext-link xlink:href="10.1080/00222930903537074" ext-link-type="doi" xlink:type="simple">https://doi.org/10.1080/00222930903537074</ext-link></mixed-citation></ref></ref-list></tp:taxon-treatment>
