# Supplementary material for: ﻿Polyclads (Platyhelminthes) in the southern Gulf of Mexico: unveiling biodiversity and descriptions of two new species
Source: Zookeys. 2024 Dec 13;1221:103–44. doi: 10.3897/zookeys.1221.128260 (PMC11662208; doi:10.3897/zookeys.1221.128260)
Supplement: XML Treatment for Pseudoceros rawlinsonae [file zookeys.1221.128260-treatment9.xml]

<!DOCTYPE tp:taxon-treatment
  PUBLIC "-//TaxonX//DTD Taxonomic Treatment Publishing DTD v0 20100105//EN" "tax-treatment-NSO.dtd">
<tp:taxon-treatment xmlns:tp="http://www.plazi.org/taxpub"><tp:treatment-meta><kwd-group><label>Taxon classification</label><kwd>
                <named-content content-type="kingdom">Animalia</named-content>
              </kwd><kwd>
                <named-content content-type="order">﻿Polycladida</named-content>
              </kwd><kwd>
                <named-content content-type="family">﻿Pseudocerotidae</named-content>
              </kwd></kwd-group><mixed-citation publication-type="journal"><person-group><name><surname>Cuadrado</surname><given-names>Daniel</given-names></name><name><surname>Hernández-Gonzalez</surname><given-names>Alejandro</given-names></name><name><surname>Noreña</surname><given-names>Carolina</given-names></name><name><surname>Simões</surname><given-names>Nuno</given-names></name></person-group><article-title>﻿Polyclads (<tp:taxon-name><tp:taxon-name-part taxon-name-part-type="phylum">Platyhelminthes</tp:taxon-name-part></tp:taxon-name>) in the southern Gulf of Mexico: unveiling biodiversity and descriptions of two new species</article-title><source>Zookeys</source><day>13</day><month>12</month><year>2024</year><volume>1221</volume><fpage>103</fpage><lpage>144</lpage><pub-id pub-id-type="doi">10.3897/zookeys.1221.128260</pub-id></mixed-citation></tp:treatment-meta><tp:nomenclature><label>﻿</label><tp:taxon-name>
              <object-id xmlns:xlink="http://www.w3.org/1999/xlink" content-type="arpha" xlink:type="simple">90670214-AE3F-58BE-81F5-0A439CE270D9</object-id>
              <tp:taxon-name-part taxon-name-part-type="genus" reg="Pseudoceros">Pseudoceros</tp:taxon-name-part>
              <tp:taxon-name-part taxon-name-part-type="species" reg="rawlinsonae">rawlinsonae</tp:taxon-name-part>
            </tp:taxon-name><tp:taxon-authority>Bolaños, Quiroga &amp; Litvaitis, 2007</tp:taxon-authority><xref ref-type="fig" rid="F9">Fig. 9</xref></tp:nomenclature><tp:treatment-sec sec-type="material" id="SECID0EFTAG"><title>Material examined.</title><p><bold>Yucatan coast, Mexico</bold> • 1; Bajos de Sisal; <named-content xmlns:xlink="http://www.w3.org/1999/xlink" content-type="dwc:verbatimCoordinates" xlink:type="simple"><named-content content-type="geo-json" specific-use="{&#34;type&#34;:&#34;Point&#34;,&#34;coordinates&#34;:[-90.000000,21.200000]}" id="NCID0EQTAG" xlink:type="simple">21.2°N, 90.0°W</named-content></named-content>; 1 m; 22 Feb. 2018; A. Hernández leg.; <abbrev xmlns:xlink="http://www.w3.org/1999/xlink" content-type="institution" xlink:title="Colección regional de Policladidos de la Península del Yucatán, Mexico" id="ABBRID0EVTAG" xlink:type="simple">CRPPY</abbrev>-0029; <bold>Quintana Roo coast, Mexico</bold> • 1; Mahahual; <named-content xmlns:xlink="http://www.w3.org/1999/xlink" content-type="dwc:verbatimCoordinates" xlink:type="simple"><named-content content-type="geo-json" specific-use="{&#34;type&#34;:&#34;Point&#34;,&#34;coordinates&#34;:[-87.700000,18.600000]}" id="NCID0E6TAG" xlink:type="simple">18.6°N, 87.7°W</named-content></named-content>; 5.3 m; 17 Mar. 2018; A. Hernández leg.; <abbrev xmlns:xlink="http://www.w3.org/1999/xlink" content-type="institution" xlink:title="Colección regional de Policladidos de la Península del Yucatán, Mexico" id="ABBRID0EEUAG" xlink:type="simple">CRPPY</abbrev>-0036; <bold>Campeche coast, Mexico</bold> • 1; Cayo Arcas; <named-content xmlns:xlink="http://www.w3.org/1999/xlink" content-type="dwc:verbatimCoordinates" xlink:type="simple"><named-content content-type="geo-json" specific-use="{&#34;type&#34;:&#34;Point&#34;,&#34;coordinates&#34;:[-92.000000,20.200000]}" id="NCID0EOUAG" xlink:type="simple">20.2°N, 92.0°W</named-content></named-content>; 9.3 m; 21 Apr. 2018; A. Hernández leg.; <abbrev xmlns:xlink="http://www.w3.org/1999/xlink" content-type="institution" xlink:title="Colección regional de Policladidos de la Península del Yucatán, Mexico" id="ABBRID0ETUAG" xlink:type="simple">CRPPY</abbrev>-0056 • 1; Cayo Arcas; <named-content xmlns:xlink="http://www.w3.org/1999/xlink" content-type="dwc:verbatimCoordinates" xlink:type="simple"><named-content content-type="geo-json" specific-use="{&#34;type&#34;:&#34;Point&#34;,&#34;coordinates&#34;:[-92.000000,20.200000]}" id="NCID0E2UAG" xlink:type="simple">20.2°N, 92.0°W</named-content></named-content>; 5 m; 25 Apr. 2018; A. Hernández leg.; <abbrev xmlns:xlink="http://www.w3.org/1999/xlink" content-type="institution" xlink:title="Colección regional de Policladidos de la Península del Yucatán, Mexico" id="ABBRID0EAVAG" xlink:type="simple">CRPPY</abbrev>-0085.</p></tp:treatment-sec><tp:treatment-sec sec-type="distribution" id="SECID0EFVAG"><title>Distribution.</title><p><italic><tp:taxon-name><tp:taxon-name-part taxon-name-part-type="genus" reg="Pseudoceros">Pseudoceros</tp:taxon-name-part><tp:taxon-name-part taxon-name-part-type="species" reg="rawlinsonae">rawlinsonae</tp:taxon-name-part></tp:taxon-name></italic> has been recorded in the Caribbean Sea: Virgin Islands, Honduras, Jamaica, Bahamas, Curaçao; the Gulf of Mexico, Florida (<xref ref-type="bibr" rid="B9">Bolaños et al. 2007</xref>; <xref ref-type="bibr" rid="B37">Litvaitis et al. 2010</xref>, <xref ref-type="bibr" rid="B38">2019</xref>); Brazil (<xref ref-type="bibr" rid="B4">Bahia et al. 2014</xref>, <xref ref-type="bibr" rid="B5">2015</xref>; <xref ref-type="bibr" rid="B2">Bahia and Schrödl 2018</xref>). This is the first record for the coasts of Quintana Roo (Mexican Caribbean), Campeche and Yucatán, Mexico.</p></tp:treatment-sec><tp:treatment-sec sec-type="description" id="SECID0ERWAG"><title>Description.</title><p>Body shape elongated with rounded anterior and posterior end, 1.2 cm in length and 0.5 cm in width. Pigmentation brownish yellow to black with scattered white dots (Fig. <xref ref-type="fig" rid="F9">9A, D</xref>). A white marginal band with grey to black stripes encircles body margin. A characteristic golden yellow or orange marginal line marks external rim. Pseudotentacles simple folds (Fig. <xref ref-type="fig" rid="F9">9A, B</xref>). Cerebral eyes arranged in arrowhead shape, tentacular eyes more densely arranged along margins of pseudotentacles. Two frontal eye clusters positioned between two pseudotentacles. Ruffled pharynx in anterior region, oral pore situated centrally. Female and male gonopores separate and located in mid-region of the body, with sucker posterior to them (Fig. <xref ref-type="fig" rid="F9">9C</xref>).</p></tp:treatment-sec><tp:treatment-sec sec-type="remarks" id="SECID0EDXAG"><title>Remarks.</title><p><italic><tp:taxon-name><tp:taxon-name-part taxon-name-part-type="genus" reg="Pseudoceros">Pseudoceros</tp:taxon-name-part><tp:taxon-name-part taxon-name-part-type="species" reg="bicolor">bicolor</tp:taxon-name-part></tp:taxon-name></italic> and <italic><tp:taxon-name><tp:taxon-name-part taxon-name-part-type="genus" reg="Pseudoceros">P.</tp:taxon-name-part><tp:taxon-name-part taxon-name-part-type="species" reg="rawlinsonae">rawlinsonae</tp:taxon-name-part></tp:taxon-name></italic> are closely related. Externally, the primary distinguishing features between the two are the prominent white submarginal band and the orange rim that characterise <italic><tp:taxon-name><tp:taxon-name-part taxon-name-part-type="genus" reg="Pseudoceros">P.</tp:taxon-name-part><tp:taxon-name-part taxon-name-part-type="species" reg="rawlinsonae">rawlinsonae</tp:taxon-name-part></tp:taxon-name></italic>. A study by <xref ref-type="bibr" rid="B37">Litvaitis et al. (2010)</xref> provided a detailed comparison between both species, examining both morphological and molecular data, specifically through analysis of the 28S gene.</p><fig id="F9" position="float" orientation="portrait"><object-id xmlns:xlink="http://www.w3.org/1999/xlink" content-type="doi" xlink:type="simple">10.3897/zookeys.1221.128260.figure9</object-id><object-id xmlns:xlink="http://www.w3.org/1999/xlink" content-type="arpha" xlink:type="simple">A4695192-B46D-5E02-8010-CCEFEED80C00</object-id><label>Figure 9.</label><caption><p><italic><tp:taxon-name><tp:taxon-name-part taxon-name-part-type="genus" reg="Pseudoceros">Pseudoceros</tp:taxon-name-part><tp:taxon-name-part taxon-name-part-type="species" reg="rawlinsonae">rawlinsonae</tp:taxon-name-part></tp:taxon-name></italic><bold>A</bold> anterior end with pseudotentacles <bold>B</bold> dorsal y ventral view <bold>C</bold> ventral detail of pharynx, male and female gonopore, uteri and sucker <bold>D</bold><italic><tp:taxon-name><tp:taxon-name-part taxon-name-part-type="genus" reg="Pseudoceros">P.</tp:taxon-name-part><tp:taxon-name-part taxon-name-part-type="species" reg="rawlinsonae">rawlinsonae</tp:taxon-name-part></tp:taxon-name></italic> in situ.</p></caption><graphic xmlns:xlink="http://www.w3.org/1999/xlink" xlink:href="zookeys-1221-103_article-128260__-g009.jpg" position="float" orientation="portrait" xlink:type="simple" id="oo_1197981.jpg"><uri content-type="original_file" xlink:type="simple">https://binary.pensoft.net/fig/1197981</uri></graphic></fig></tp:treatment-sec><ref-list><ref id="B9"><mixed-citation xmlns:xlink="http://www.w3.org/1999/xlink" xlink:type="simple"><person-group><name name-style="western"><surname>Bolaños</surname><given-names>DM</given-names></name><name name-style="western"><surname>Quiroga</surname><given-names>SY</given-names></name><name name-style="western"><surname>Litvaitis</surname><given-names>MK</given-names></name></person-group> (<year>2007</year>) <article-title>Five new species of cotylean flatworms (<tp:taxon-name><tp:taxon-name-part taxon-name-part-type="phylum">Platyhelminthes</tp:taxon-name-part></tp:taxon-name>, <tp:taxon-name><tp:taxon-name-part taxon-name-part-type="order">Polycladida</tp:taxon-name-part></tp:taxon-name>) from the wider Caribbean.</article-title><source>Zootaxa</source><volume>1650</volume>: <fpage>1</fpage>–<lpage>23</lpage>. <ext-link xlink:href="10.11646/zootaxa.1650.1.1" ext-link-type="doi" xlink:type="simple">https://doi.org/10.11646/zootaxa.1650.1.1</ext-link></mixed-citation></ref><ref id="B37"><mixed-citation xmlns:xlink="http://www.w3.org/1999/xlink" xlink:type="simple"><person-group><name name-style="western"><surname>Litvaitis</surname><given-names>MK</given-names></name><name name-style="western"><surname>Bolaños</surname><given-names>DM</given-names></name><name name-style="western"><surname>Quiroga</surname><given-names>SY</given-names></name></person-group> (<year>2010</year>) <article-title>When names are wrong and colours deceive: unravelling the <italic><tp:taxon-name><tp:taxon-name-part taxon-name-part-type="genus">Pseudoceros</tp:taxon-name-part><tp:taxon-name-part taxon-name-part-type="species">bicolor</tp:taxon-name-part></tp:taxon-name></italic> species complex (<tp:taxon-name><tp:taxon-name-part taxon-name-part-type="class">Turbellaria</tp:taxon-name-part></tp:taxon-name>: <tp:taxon-name><tp:taxon-name-part taxon-name-part-type="order">Polycladida</tp:taxon-name-part></tp:taxon-name>).</article-title><source>Journal of Natural History</source><volume>44</volume>(<issue>13</issue>): <fpage>829</fpage>–<lpage>845</lpage>. <ext-link xlink:href="10.1080/00222930903537074" ext-link-type="doi" xlink:type="simple">https://doi.org/10.1080/00222930903537074</ext-link></mixed-citation></ref><ref id="B38"><mixed-citation xmlns:xlink="http://www.w3.org/1999/xlink" xlink:type="simple"><person-group><name name-style="western"><surname>Litvaitis</surname><given-names>MK</given-names></name><name name-style="western"><surname>Bolaños</surname><given-names>DM</given-names></name><name name-style="western"><surname>Quiroga</surname><given-names>SY</given-names></name></person-group> (<year>2019</year>) Systematic congruence in <tp:taxon-name><tp:taxon-name-part taxon-name-part-type="order">Polycladida</tp:taxon-name-part></tp:taxon-name> (<tp:taxon-name><tp:taxon-name-part taxon-name-part-type="phylum">Platyhelminthes</tp:taxon-name-part></tp:taxon-name>, <tp:taxon-name><tp:taxon-name-part taxon-name-part-type="class">Rhabditophora</tp:taxon-name-part></tp:taxon-name>): are DNA and morphology telling the same story? Zoological Journal of the Linnean Society 20: 1–27. <ext-link xlink:href="10.1093/zoolinnean/zlz007" ext-link-type="doi" xlink:type="simple">https://doi.org/10.1093/zoolinnean/zlz007</ext-link></mixed-citation></ref><ref id="B4"><mixed-citation xmlns:xlink="http://www.w3.org/1999/xlink" xlink:type="simple"><person-group><name name-style="western"><surname>Bahia</surname><given-names>J</given-names></name><name name-style="western"><surname>Padula</surname><given-names>V</given-names></name><name name-style="western"><surname>Passeri</surname><given-names>Lavrado H</given-names></name><name name-style="western"><surname>Quiroga</surname><given-names>S</given-names></name></person-group> (<year>2014</year>) <article-title>Taxonomy of <tp:taxon-name><tp:taxon-name-part taxon-name-part-type="suborder">Cotylea</tp:taxon-name-part></tp:taxon-name> (<tp:taxon-name><tp:taxon-name-part taxon-name-part-type="phylum">Platyhelminthes</tp:taxon-name-part></tp:taxon-name>: <tp:taxon-name><tp:taxon-name-part taxon-name-part-type="order">Polycladida</tp:taxon-name-part></tp:taxon-name>) from Cabo Frio, southeastern Brazil, with the description of a new species.</article-title><source>Zootaxa</source><volume>3873</volume>: <fpage>495</fpage>–<lpage>525</lpage>. <ext-link xlink:href="10.11646/zootaxa.3873.5.3" ext-link-type="doi" xlink:type="simple">https://doi.org/10.11646/zootaxa.3873.5.3</ext-link></mixed-citation></ref><ref id="B5"><mixed-citation xmlns:xlink="http://www.w3.org/1999/xlink" xlink:type="simple"><person-group><name name-style="western"><surname>Bahia</surname><given-names>J</given-names></name><name name-style="western"><surname>Padula</surname><given-names>V</given-names></name><name name-style="western"><surname>Dorigo</surname><given-names>Correia M</given-names></name><name name-style="western"><surname>Sovierzoski</surname><given-names>H</given-names></name></person-group> (<year>2015</year>) <article-title>First records of the order <tp:taxon-name><tp:taxon-name-part taxon-name-part-type="order">Polycladida</tp:taxon-name-part></tp:taxon-name> (<tp:taxon-name><tp:taxon-name-part taxon-name-part-type="phylum">Platyhelminthes</tp:taxon-name-part></tp:taxon-name>, <tp:taxon-name><tp:taxon-name-part taxon-name-part-type="class">Rhabditophora</tp:taxon-name-part></tp:taxon-name>) from reef ecosystems of Alagoas State, north-eastern Brazil, with the description of <italic><tp:taxon-name><tp:taxon-name-part taxon-name-part-type="genus">Thysanozoon</tp:taxon-name-part><tp:taxon-name-part taxon-name-part-type="species">alagoensis</tp:taxon-name-part></tp:taxon-name></italic> sp. nov.</article-title><source>Journal of the Marine Biological Association of the United Kingdom</source><volume>95</volume>: <fpage>1653</fpage>–<lpage>1666</lpage>. <ext-link xlink:href="10.1017/S0025315415000922" ext-link-type="doi" xlink:type="simple">https://doi.org/10.1017/S0025315415000922</ext-link></mixed-citation></ref><ref id="B2"><mixed-citation xmlns:xlink="http://www.w3.org/1999/xlink" xlink:type="simple"><person-group><name name-style="western"><surname>Bahia</surname><given-names>J</given-names></name><name name-style="western"><surname>Schrödl</surname><given-names>M</given-names></name></person-group> (<year>2018</year>) <article-title>Brazilian <tp:taxon-name><tp:taxon-name-part taxon-name-part-type="order">Polycladida</tp:taxon-name-part></tp:taxon-name> (<tp:taxon-name><tp:taxon-name-part taxon-name-part-type="class">Rhabditophora</tp:taxon-name-part></tp:taxon-name>: <tp:taxon-name><tp:taxon-name-part taxon-name-part-type="phylum">Platyhelminthes</tp:taxon-name-part></tp:taxon-name>): Rediscovery of Marcus’ type material and general revision.</article-title><source>Zootaxa,</source><volume>4490</volume>(<issue>1</issue>): <fpage>1</fpage>–<lpage>121</lpage>. <ext-link xlink:href="10.11646/zootaxa.4490.1.1" ext-link-type="doi" xlink:type="simple">https://doi.org/10.11646/zootaxa.4490.1.1</ext-link></mixed-citation></ref></ref-list></tp:taxon-treatment>
