# Supplementary material for: ﻿Polyclads (Platyhelminthes) in the southern Gulf of Mexico: unveiling biodiversity and descriptions of two new species
Source: Zookeys. 2024 Dec 13;1221:103–44. doi: 10.3897/zookeys.1221.128260 (PMC11662208; doi:10.3897/zookeys.1221.128260)
Supplement: XML Treatment for Pseudoceros bolool [file zookeys.1221.128260-treatment10.xml]

<!DOCTYPE tp:taxon-treatment
  PUBLIC "-//TaxonX//DTD Taxonomic Treatment Publishing DTD v0 20100105//EN" "tax-treatment-NSO.dtd">
<tp:taxon-treatment xmlns:tp="http://www.plazi.org/taxpub"><tp:treatment-meta><kwd-group><label>Taxon classification</label><kwd>
                <named-content content-type="kingdom">Animalia</named-content>
              </kwd><kwd>
                <named-content content-type="order">﻿Polycladida</named-content>
              </kwd><kwd>
                <named-content content-type="family">﻿Pseudocerotidae</named-content>
              </kwd></kwd-group><mixed-citation publication-type="journal"><person-group><name><surname>Cuadrado</surname><given-names>Daniel</given-names></name><name><surname>Hernández-Gonzalez</surname><given-names>Alejandro</given-names></name><name><surname>Noreña</surname><given-names>Carolina</given-names></name><name><surname>Simões</surname><given-names>Nuno</given-names></name></person-group><article-title>﻿Polyclads (<tp:taxon-name><tp:taxon-name-part taxon-name-part-type="phylum">Platyhelminthes</tp:taxon-name-part></tp:taxon-name>) in the southern Gulf of Mexico: unveiling biodiversity and descriptions of two new species</article-title><source>Zookeys</source><day>13</day><month>12</month><year>2024</year><volume>1221</volume><fpage>103</fpage><lpage>144</lpage><pub-id pub-id-type="doi">10.3897/zookeys.1221.128260</pub-id></mixed-citation></tp:treatment-meta><tp:nomenclature><label>﻿</label><tp:taxon-name>
              <object-id xmlns:xlink="http://www.w3.org/1999/xlink" content-type="arpha" xlink:type="simple">E227B06F-459A-5DB2-91FF-641660633289</object-id>
              <tp:taxon-name-part taxon-name-part-type="genus" reg="Pseudoceros">Pseudoceros</tp:taxon-name-part>
              <tp:taxon-name-part taxon-name-part-type="species" reg="bolool">bolool</tp:taxon-name-part>
            </tp:taxon-name><tp:taxon-authority>Newman &amp; Cannon, 1994</tp:taxon-authority><xref ref-type="fig" rid="F10">Fig. 10</xref></tp:nomenclature><tp:treatment-sec sec-type="material" id="SECID0E1ZAG"><title>Material examined.</title><p><bold>Campeche coast, Mexico</bold> • 1; Cayo Arcas; <named-content xmlns:xlink="http://www.w3.org/1999/xlink" content-type="dwc:verbatimCoordinates" xlink:type="simple"><named-content content-type="geo-json" specific-use="{&#34;type&#34;:&#34;Point&#34;,&#34;coordinates&#34;:[-92.000000,20.200000]}" id="NCID0EF1AG" xlink:type="simple">20.2°N, 92.0°W</named-content></named-content>; 3.2 m; 24 Apr. 2018; A. Hernández leg.; <abbrev xmlns:xlink="http://www.w3.org/1999/xlink" content-type="institution" xlink:title="Colección regional de Policladidos de la Península del Yucatán, Mexico" id="ABBRID0EK1AG" xlink:type="simple">CRPPY</abbrev>-0079.</p></tp:treatment-sec><tp:treatment-sec sec-type="distribution" id="SECID0EP1AG"><title>Distribution.</title><p>Recorded in Heron Island and One Tree Island, Australia; Madang, Papua New Guinea (<xref ref-type="bibr" rid="B47">Newman and Cannon 1994</xref>); Shivrajpur, Gujarat (<xref ref-type="bibr" rid="B71">Thakkar et al. 2017</xref>); Andaman and Nicobar Island, India (<xref ref-type="bibr" rid="B68">Sreeraj and Raghunathan 2015</xref>); Caribbean Sea and Florida (<xref ref-type="bibr" rid="B63">Rawlinson 2008</xref>). This is the first record for the Campeche coast. New record for the Gulf of Mexico.</p></tp:treatment-sec><tp:treatment-sec sec-type="description" id="SECID0EF2AG"><title>Description.</title><p>Body shape elongated with rounded anterior margin, tapering posteriorly, 3.5 cm in length and 1 cm in width. Margins slightly wavy. Ground colour velvety black, without any specific additional pattern, but with a small stain, devoid of pigment, present in area of cerebral eyes (Fig. <xref ref-type="fig" rid="F10">10A, B</xref>). Greyish ventrally. A characteristic bulge marks main intestinal trunk in body midline (Fig. <xref ref-type="fig" rid="F10">10C</xref>). Pseudotentacles simple folds of anterior margin. Cluster of cerebral eyes horseshoe-shaped at anterior end (Fig. <xref ref-type="fig" rid="F10">10A</xref>).</p></tp:treatment-sec><tp:treatment-sec sec-type="remarks" id="SECID0EX2AG"><title>Remarks.</title><p>Within <italic><tp:taxon-name><tp:taxon-name-part taxon-name-part-type="genus" reg="Pseudoceros">Pseudoceros</tp:taxon-name-part></tp:taxon-name></italic>, <italic><tp:taxon-name><tp:taxon-name-part taxon-name-part-type="genus" reg="Pseudoceros">P.</tp:taxon-name-part><tp:taxon-name-part taxon-name-part-type="species" reg="bolool">bolool</tp:taxon-name-part></tp:taxon-name></italic> and <italic><tp:taxon-name><tp:taxon-name-part taxon-name-part-type="genus" reg="Pseudoceros">P.</tp:taxon-name-part><tp:taxon-name-part taxon-name-part-type="species" reg="velutinus">velutinus</tp:taxon-name-part></tp:taxon-name></italic> (Blanchard, 1847) share several external and internal morphological characters, characterised by a uniform velvety black coloration, without spots, bands, or marginal lines. While both species share several external and internal morphological traits, they can be distinguished by the ventral coloration: <italic><tp:taxon-name><tp:taxon-name-part taxon-name-part-type="genus" reg="Pseudoceros">P.</tp:taxon-name-part><tp:taxon-name-part taxon-name-part-type="species" reg="velutinus">velutinus</tp:taxon-name-part></tp:taxon-name></italic> has a bluish violet background whereas <italic><tp:taxon-name><tp:taxon-name-part taxon-name-part-type="genus" reg="Pseudoceros">P.</tp:taxon-name-part><tp:taxon-name-part taxon-name-part-type="species" reg="bolool">bolool</tp:taxon-name-part></tp:taxon-name></italic> is grey, and by their marginal folds, which are broader in <italic><tp:taxon-name><tp:taxon-name-part taxon-name-part-type="genus" reg="Pseudoceros">P.</tp:taxon-name-part><tp:taxon-name-part taxon-name-part-type="species" reg="velutinus">velutinus</tp:taxon-name-part></tp:taxon-name></italic> and more subtly defined in <italic><tp:taxon-name><tp:taxon-name-part taxon-name-part-type="genus" reg="Pseudoceros">P.</tp:taxon-name-part><tp:taxon-name-part taxon-name-part-type="species" reg="bolool">bolool</tp:taxon-name-part></tp:taxon-name></italic>. The specimen found in the Gulf of Mexico matches the original description of <italic><tp:taxon-name><tp:taxon-name-part taxon-name-part-type="genus" reg="Pseudoceros">P.</tp:taxon-name-part><tp:taxon-name-part taxon-name-part-type="species" reg="bolool">bolool</tp:taxon-name-part></tp:taxon-name></italic>. This species has been previously reported from the Australasian region (<xref ref-type="bibr" rid="B47">Newman and Cannon 1994</xref>, <xref ref-type="bibr" rid="B49">1998</xref>) and the Indomalayan region (<xref ref-type="bibr" rid="B20">Dixit et al. 2021</xref>). Prior to this study, <italic><tp:taxon-name><tp:taxon-name-part taxon-name-part-type="genus" reg="Pseudoceros">P.</tp:taxon-name-part><tp:taxon-name-part taxon-name-part-type="species" reg="bolool">bolool</tp:taxon-name-part></tp:taxon-name></italic> was cited in Florida by <xref ref-type="bibr" rid="B63">Rawlinson (2008)</xref>.</p><fig id="F10" position="float" orientation="portrait"><object-id xmlns:xlink="http://www.w3.org/1999/xlink" content-type="doi" xlink:type="simple">10.3897/zookeys.1221.128260.figure10</object-id><object-id xmlns:xlink="http://www.w3.org/1999/xlink" content-type="arpha" xlink:type="simple">90C4F5DF-1FEA-568E-995C-6C6942B909A5</object-id><label>Figure 10.</label><caption><p><italic><tp:taxon-name><tp:taxon-name-part taxon-name-part-type="genus" reg="Pseudoceros">Pseudoceros</tp:taxon-name-part><tp:taxon-name-part taxon-name-part-type="species" reg="bolool">bolool</tp:taxon-name-part></tp:taxon-name></italic><bold>A</bold> detail of the shape of the pseudotentacles and cerebral eyes <bold>B</bold> dorsal view <bold>C</bold> ventral view.</p></caption><graphic xmlns:xlink="http://www.w3.org/1999/xlink" xlink:href="zookeys-1221-103_article-128260__-g010.jpg" position="float" orientation="portrait" xlink:type="simple" id="oo_1197982.jpg"><uri content-type="original_file" xlink:type="simple">https://binary.pensoft.net/fig/1197982</uri></graphic></fig></tp:treatment-sec><ref-list><ref id="B47"><mixed-citation xmlns:xlink="http://www.w3.org/1999/xlink" xlink:type="simple"><person-group><name name-style="western"><surname>Newman</surname><given-names>LJ</given-names></name><name name-style="western"><surname>Cannon</surname><given-names>LR</given-names></name></person-group> (<year>1994</year>) <article-title><italic><tp:taxon-name><tp:taxon-name-part taxon-name-part-type="genus">Pseudoceros</tp:taxon-name-part></tp:taxon-name></italic> and <italic><tp:taxon-name><tp:taxon-name-part taxon-name-part-type="genus">Pseudobiceros</tp:taxon-name-part></tp:taxon-name></italic> (<tp:taxon-name><tp:taxon-name-part taxon-name-part-type="phylum">Platyhelminthes</tp:taxon-name-part></tp:taxon-name>, <tp:taxon-name><tp:taxon-name-part taxon-name-part-type="order">Polycladida</tp:taxon-name-part></tp:taxon-name>, <tp:taxon-name>Pseuodcerotidae</tp:taxon-name>) from eastern Australia and Papua New Guinea.</article-title><source>Memoirs of the Queensland Museum</source><volume>37</volume>: <fpage>205</fpage>–<lpage>266</lpage>.</mixed-citation></ref><ref id="B71"><mixed-citation xmlns:xlink="http://www.w3.org/1999/xlink" xlink:type="simple"><person-group><name name-style="western"><surname>Thakkar</surname><given-names>NJ</given-names></name><name name-style="western"><surname>Shah</surname><given-names>PD</given-names></name><name name-style="western"><surname>Sarma</surname><given-names>KJ</given-names></name><name name-style="western"><surname>Mankodi</surname><given-names>PC</given-names></name></person-group> (<year>2017</year>) <article-title>First record and description of marine flatworm <italic><tp:taxon-name><tp:taxon-name-part taxon-name-part-type="genus">Pseudoceros</tp:taxon-name-part><tp:taxon-name-part taxon-name-part-type="species">bolool</tp:taxon-name-part></tp:taxon-name></italic> (Newman &amp; cannon, 1994) from Gujarat state.</article-title><source>International Journal of Zoology Studies</source><volume>2</volume>(<issue>5</issue>): <fpage>56</fpage>–<lpage>57</lpage>.</mixed-citation></ref><ref id="B68"><mixed-citation xmlns:xlink="http://www.w3.org/1999/xlink" xlink:type="simple"><person-group><name name-style="western"><surname>Sreeraj</surname><given-names>CR</given-names></name><name name-style="western"><surname>Raghunathan</surname><given-names>C</given-names></name></person-group> (<year>2015</year>) <article-title>A report on the coral reef dwelling polyclads of Nicobar Islands, India.</article-title><source>Proceedings of the International Academy of Ecology and Environmental Sciences</source><volume>5</volume>: <fpage>83</fpage>–<lpage>88</lpage>.</mixed-citation></ref><ref id="B63"><mixed-citation xmlns:xlink="http://www.w3.org/1999/xlink" xlink:type="simple"><person-group><name name-style="western"><surname>Rawlinson</surname><given-names>K</given-names></name></person-group> (<year>2008</year>) <article-title>Biodiversity of coastal polyclad flatworm assemblages in the wider Caribbean.</article-title><source>Marine Biology</source><volume>153</volume>: <fpage>769</fpage>–<lpage>778</lpage>. <ext-link xlink:href="10.1007/s00227-007-0845-3" ext-link-type="doi" xlink:type="simple">https://doi.org/10.1007/s00227-007-0845-3</ext-link>.</mixed-citation></ref><ref id="B49"><mixed-citation xmlns:xlink="http://www.w3.org/1999/xlink" xlink:type="simple"><person-group><name name-style="western"><surname>Newman</surname><given-names>LJ</given-names></name><name name-style="western"><surname>Cannon</surname><given-names>LR</given-names></name></person-group> (<year>1998</year>) <article-title>New <tp:taxon-name><tp:taxon-name-part taxon-name-part-type="genus">Pseudoceros</tp:taxon-name-part></tp:taxon-name> (<tp:taxon-name><tp:taxon-name-part taxon-name-part-type="phylum">Plathelminthes</tp:taxon-name-part></tp:taxon-name>, <tp:taxon-name><tp:taxon-name-part taxon-name-part-type="order">Polycladida</tp:taxon-name-part></tp:taxon-name>) from the Indo-Pacific with twelve new species from Australia and Papua New Guinea.</article-title><source>The Raffles Bulletin of Zoology</source><volume>46</volume>: <fpage>293</fpage>–<lpage>323</lpage>.</mixed-citation></ref><ref id="B20"><mixed-citation xmlns:xlink="http://www.w3.org/1999/xlink" xlink:type="simple"><person-group><name name-style="western"><surname>Dixit</surname><given-names>S</given-names></name><name name-style="western"><surname>Manjebrayakath</surname><given-names>H</given-names></name><name name-style="western"><surname>Saravanane</surname><given-names>N</given-names></name></person-group> (<year>2021</year>) <source>Pseudocerotid Polyclads of Lakshadweep Islands.</source><publisher-name>Centre for Marine Living Resources and Ecology</publisher-name>, <publisher-loc>Ministry of Earth Sciences, Government of India, Kochi</publisher-loc>, <size units="page">24 pp</size>.</mixed-citation></ref></ref-list></tp:taxon-treatment>
