# Supplementary material for: ﻿Polyclads (Platyhelminthes) in the southern Gulf of Mexico: unveiling biodiversity and descriptions of two new species
Source: Zookeys. 2024 Dec 13;1221:103–44. doi: 10.3897/zookeys.1221.128260 (PMC11662208; doi:10.3897/zookeys.1221.128260)
Supplement: XML Treatment for Pseudoceros juani [file zookeys.1221.128260-treatment11.xml]

<!DOCTYPE tp:taxon-treatment
  PUBLIC "-//TaxonX//DTD Taxonomic Treatment Publishing DTD v0 20100105//EN" "tax-treatment-NSO.dtd">
<tp:taxon-treatment xmlns:tp="http://www.plazi.org/taxpub"><tp:treatment-meta><kwd-group><label>Taxon classification</label><kwd>
                <named-content content-type="kingdom">Animalia</named-content>
              </kwd><kwd>
                <named-content content-type="order">﻿Polycladida</named-content>
              </kwd><kwd>
                <named-content content-type="family">﻿Pseudocerotidae</named-content>
              </kwd></kwd-group><mixed-citation publication-type="journal"><person-group><name><surname>Cuadrado</surname><given-names>Daniel</given-names></name><name><surname>Hernández-Gonzalez</surname><given-names>Alejandro</given-names></name><name><surname>Noreña</surname><given-names>Carolina</given-names></name><name><surname>Simões</surname><given-names>Nuno</given-names></name></person-group><article-title>﻿Polyclads (<tp:taxon-name><tp:taxon-name-part taxon-name-part-type="phylum">Platyhelminthes</tp:taxon-name-part></tp:taxon-name>) in the southern Gulf of Mexico: unveiling biodiversity and descriptions of two new species</article-title><source>Zookeys</source><day>13</day><month>12</month><year>2024</year><volume>1221</volume><fpage>103</fpage><lpage>144</lpage><pub-id pub-id-type="doi">10.3897/zookeys.1221.128260</pub-id></mixed-citation></tp:treatment-meta><tp:nomenclature><label>﻿</label><tp:taxon-name>
              <object-id xmlns:xlink="http://www.w3.org/1999/xlink" content-type="arpha" xlink:type="simple">B7346B3E-2705-5EAA-BA08-52669AD0601F</object-id>
              <tp:taxon-name-part taxon-name-part-type="genus" reg="Pseudoceros">Pseudoceros</tp:taxon-name-part>
              <tp:taxon-name-part taxon-name-part-type="species" reg="juani">juani</tp:taxon-name-part>
            </tp:taxon-name><tp:taxon-authority>Bahia, Padula, Lavrado &amp; Quiroga, 2014</tp:taxon-authority><xref ref-type="fig" rid="F11">Fig. 11</xref></tp:nomenclature><tp:treatment-sec sec-type="material" id="SECID0EVABG"><title>Material examined.</title><p><bold>Campeche coast, Mexico</bold> • 1; Cayo Arcas; <named-content xmlns:xlink="http://www.w3.org/1999/xlink" content-type="dwc:verbatimCoordinates" xlink:type="simple"><named-content content-type="geo-json" specific-use="{&#34;type&#34;:&#34;Point&#34;,&#34;coordinates&#34;:[-92.000000,20.200000]}" id="NCID0EABBG" xlink:type="simple">20.2°N, 92.0°W</named-content></named-content>; 5 m; 26 Apr. 2018; A. Hernández leg.; <abbrev xmlns:xlink="http://www.w3.org/1999/xlink" content-type="institution" xlink:title="Colección regional de Policladidos de la Península del Yucatán, Mexico" id="ABBRID0EFBBG" xlink:type="simple">CRPPY</abbrev>-0086.</p></tp:treatment-sec><tp:treatment-sec sec-type="distribution" id="SECID0EKBBG"><title>Distribution.</title><p>Cabo Frío, Brazil (<xref ref-type="bibr" rid="B4">Bahia et al. 2014</xref>). First record for the Gulf of Mexico (Campeche, Mexico).</p></tp:treatment-sec><tp:treatment-sec sec-type="description" id="SECID0EUBBG"><title>Description.</title><p>Elongated and elliptical body, 1.5 cm in length and 0.5 cm in width (Fig. <xref ref-type="fig" rid="F11">11A</xref>). Margin slightly wavy. Dorsal surface brick-orange with white dots and small black spots (Fig. <xref ref-type="fig" rid="F11">11A, B</xref>). Translucent whitish marginal band with a yellowish line visible (Fig. <xref ref-type="fig" rid="F11">11B</xref>). Pseudotentacles brick-orange, short, and as simple folds. Cluster of cerebral eyes horseshoe-shaped. Pseudotentacular eyes present. Two clusters of marginal eyes situated between pseudotentacles. Pharynx ruffled and butterfly-shaped (Fig. <xref ref-type="fig" rid="F11">11C</xref>).</p></tp:treatment-sec><tp:treatment-sec sec-type="remarks" id="SECID0EKCBG"><title>Remarks.</title><p>Specimens of <italic><tp:taxon-name><tp:taxon-name-part taxon-name-part-type="genus" reg="Pseudoceros">Pseudoceros</tp:taxon-name-part><tp:taxon-name-part taxon-name-part-type="species" reg="juani">juani</tp:taxon-name-part></tp:taxon-name></italic> from Brazil show a darker colouration, characterised by more abundant and smaller dots distributed along the middle dorsal line. Additionally, the white marginal band with a yellow line is more conspicuous in the Brazilian exemplar. Disparities in the distribution of the dorsal dots and the lighter tones of the final brown band may be attributed to the maturity state of the individuals. Brazilian individuals are longer than those from the Gulf of Mexico.</p><fig id="F11" position="float" orientation="portrait"><object-id xmlns:xlink="http://www.w3.org/1999/xlink" content-type="doi" xlink:type="simple">10.3897/zookeys.1221.128260.figure11</object-id><object-id xmlns:xlink="http://www.w3.org/1999/xlink" content-type="arpha" xlink:type="simple">A6F369C3-5084-5F54-8C19-AB961F0968B7</object-id><label>Figure 11.</label><caption><p><italic><tp:taxon-name><tp:taxon-name-part taxon-name-part-type="genus" reg="Pseudoceros">Pseudoceros</tp:taxon-name-part><tp:taxon-name-part taxon-name-part-type="species" reg="juani">juani</tp:taxon-name-part></tp:taxon-name></italic><bold>A</bold> dorsal view <bold>B</bold> In situ <bold>C</bold> ventral view.</p></caption><graphic xmlns:xlink="http://www.w3.org/1999/xlink" xlink:href="zookeys-1221-103_article-128260__-g011.jpg" position="float" orientation="portrait" xlink:type="simple" id="oo_1197983.jpg"><uri content-type="original_file" xlink:type="simple">https://binary.pensoft.net/fig/1197983</uri></graphic></fig></tp:treatment-sec><ref-list><ref id="B4"><mixed-citation xmlns:xlink="http://www.w3.org/1999/xlink" xlink:type="simple"><person-group><name name-style="western"><surname>Bahia</surname><given-names>J</given-names></name><name name-style="western"><surname>Padula</surname><given-names>V</given-names></name><name name-style="western"><surname>Passeri</surname><given-names>Lavrado H</given-names></name><name name-style="western"><surname>Quiroga</surname><given-names>S</given-names></name></person-group> (<year>2014</year>) <article-title>Taxonomy of <tp:taxon-name><tp:taxon-name-part taxon-name-part-type="suborder">Cotylea</tp:taxon-name-part></tp:taxon-name> (<tp:taxon-name><tp:taxon-name-part taxon-name-part-type="phylum">Platyhelminthes</tp:taxon-name-part></tp:taxon-name>: <tp:taxon-name><tp:taxon-name-part taxon-name-part-type="order">Polycladida</tp:taxon-name-part></tp:taxon-name>) from Cabo Frio, southeastern Brazil, with the description of a new species.</article-title><source>Zootaxa</source><volume>3873</volume>: <fpage>495</fpage>–<lpage>525</lpage>. <ext-link xlink:href="10.11646/zootaxa.3873.5.3" ext-link-type="doi" xlink:type="simple">https://doi.org/10.11646/zootaxa.3873.5.3</ext-link></mixed-citation></ref></ref-list></tp:taxon-treatment>
