# Supplementary material for: ﻿Polyclads (Platyhelminthes) in the southern Gulf of Mexico: unveiling biodiversity and descriptions of two new species
Source: Zookeys. 2024 Dec 13;1221:103–44. doi: 10.3897/zookeys.1221.128260 (PMC11662208; doi:10.3897/zookeys.1221.128260)
Supplement: XML Treatment for Pseudobiceros caribbensis [file zookeys.1221.128260-treatment12.xml]

<!DOCTYPE tp:taxon-treatment
  PUBLIC "-//TaxonX//DTD Taxonomic Treatment Publishing DTD v0 20100105//EN" "tax-treatment-NSO.dtd">
<tp:taxon-treatment xmlns:tp="http://www.plazi.org/taxpub"><tp:treatment-meta><kwd-group><label>Taxon classification</label><kwd>
                <named-content content-type="kingdom">Animalia</named-content>
              </kwd><kwd>
                <named-content content-type="order">﻿Polycladida</named-content>
              </kwd><kwd>
                <named-content content-type="family">﻿Pseudocerotidae</named-content>
              </kwd></kwd-group><mixed-citation publication-type="journal"><person-group><name><surname>Cuadrado</surname><given-names>Daniel</given-names></name><name><surname>Hernández-Gonzalez</surname><given-names>Alejandro</given-names></name><name><surname>Noreña</surname><given-names>Carolina</given-names></name><name><surname>Simões</surname><given-names>Nuno</given-names></name></person-group><article-title>﻿Polyclads (<tp:taxon-name><tp:taxon-name-part taxon-name-part-type="phylum">Platyhelminthes</tp:taxon-name-part></tp:taxon-name>) in the southern Gulf of Mexico: unveiling biodiversity and descriptions of two new species</article-title><source>Zookeys</source><day>13</day><month>12</month><year>2024</year><volume>1221</volume><fpage>103</fpage><lpage>144</lpage><pub-id pub-id-type="doi">10.3897/zookeys.1221.128260</pub-id></mixed-citation></tp:treatment-meta><tp:nomenclature><label>﻿</label><tp:taxon-name>
              <object-id xmlns:xlink="http://www.w3.org/1999/xlink" content-type="arpha" xlink:type="simple">1AE5DEE3-0194-5438-A556-4A0A1AD95E30</object-id>
              <tp:taxon-name-part taxon-name-part-type="genus" reg="Pseudobiceros">Pseudobiceros</tp:taxon-name-part>
              <tp:taxon-name-part taxon-name-part-type="species" reg="caribbensis">caribbensis</tp:taxon-name-part>
            </tp:taxon-name><tp:taxon-authority>Bolaños, Quiroga &amp; Litvaitis, 2007</tp:taxon-authority><xref ref-type="fig" rid="F12">Fig. 12</xref></tp:nomenclature><tp:treatment-sec sec-type="material" id="SECID0EQEBG"><title>Material examined.</title><p><bold>Campeche coast, Mexico</bold> • 1; Cayos sumergidos del Oeste; <named-content xmlns:xlink="http://www.w3.org/1999/xlink" content-type="dwc:verbatimCoordinates" xlink:type="simple"><named-content content-type="geo-json" specific-use="{&#34;type&#34;:&#34;Point&#34;,&#34;coordinates&#34;:[-92.200000,20.400000]}" id="NCID0E2EBG" xlink:type="simple">20.4°N, 92.2°W</named-content></named-content>; 13 m; 14 Sep. 2017; A. Hernández leg.; <abbrev xmlns:xlink="http://www.w3.org/1999/xlink" content-type="institution" xlink:title="Colección regional de Policladidos de la Península del Yucatán, Mexico" id="ABBRID0EAFBG" xlink:type="simple">CRPPY</abbrev>-0014 • 1; Cayos sumergidos del Oeste; <named-content xmlns:xlink="http://www.w3.org/1999/xlink" content-type="dwc:verbatimCoordinates" xlink:type="simple"><named-content content-type="geo-json" specific-use="{&#34;type&#34;:&#34;Point&#34;,&#34;coordinates&#34;:[-92.200000,20.400000]}" id="NCID0EIFBG" xlink:type="simple">20.4°N, 92.2°W</named-content></named-content>; 10.8 m; 14 Sep. 2017; A. Gutiérrez leg.; <abbrev xmlns:xlink="http://www.w3.org/1999/xlink" content-type="institution" xlink:title="Colección regional de Policladidos de la Península del Yucatán, Mexico" id="ABBRID0ENFBG" xlink:type="simple">CRPPY</abbrev>-0019 • 3; Cayo Arcas; <named-content xmlns:xlink="http://www.w3.org/1999/xlink" content-type="dwc:verbatimCoordinates" xlink:type="simple"><named-content content-type="geo-json" specific-use="{&#34;type&#34;:&#34;Point&#34;,&#34;coordinates&#34;:[-92.000000,20.200000]}" id="NCID0EVFBG" xlink:type="simple">20.2°N, 92.0°W</named-content></named-content>; 4.1 m; 21 Apr. 2018; A. Hernández leg.; <abbrev xmlns:xlink="http://www.w3.org/1999/xlink" content-type="institution" xlink:title="Colección regional de Policladidos de la Península del Yucatán, Mexico" id="ABBRID0E1FBG" xlink:type="simple">CRPPY</abbrev>-0057 • 1; Cayo Arcas; <named-content xmlns:xlink="http://www.w3.org/1999/xlink" content-type="dwc:verbatimCoordinates" xlink:type="simple"><named-content content-type="geo-json" specific-use="{&#34;type&#34;:&#34;Point&#34;,&#34;coordinates&#34;:[-92.000000,20.200000]}" id="NCID0ECGBG" xlink:type="simple">20.2°N, 92.0°W</named-content></named-content>; 2.2 m; 21 Apr. 2018; A. Hernández leg.; <abbrev xmlns:xlink="http://www.w3.org/1999/xlink" content-type="institution" xlink:title="Colección regional de Policladidos de la Península del Yucatán, Mexico" id="ABBRID0EHGBG" xlink:type="simple">CRPPY</abbrev>-0058 • 1; Cayo Arcas; <named-content xmlns:xlink="http://www.w3.org/1999/xlink" content-type="dwc:verbatimCoordinates" xlink:type="simple"><named-content content-type="geo-json" specific-use="{&#34;type&#34;:&#34;Point&#34;,&#34;coordinates&#34;:[-92.000000,20.200000]}" id="NCID0EPGBG" xlink:type="simple">20.2°N, 92.0°W</named-content></named-content>; 9.3 m; 24 Apr. 2018; A. Hernández leg.; <abbrev xmlns:xlink="http://www.w3.org/1999/xlink" content-type="institution" xlink:title="Colección regional de Policladidos de la Península del Yucatán, Mexico" id="ABBRID0EUGBG" xlink:type="simple">CRPPY</abbrev>-0075 • 1; Cayo Arcas; <named-content xmlns:xlink="http://www.w3.org/1999/xlink" content-type="dwc:verbatimCoordinates" xlink:type="simple"><named-content content-type="geo-json" specific-use="{&#34;type&#34;:&#34;Point&#34;,&#34;coordinates&#34;:[-92.000000,20.200000]}" id="NCID0E3GBG" xlink:type="simple">20.2°N, 92.0°W</named-content></named-content>; 4.4 m; 17 Aug. 2018; A. Hernández leg.; <abbrev xmlns:xlink="http://www.w3.org/1999/xlink" content-type="institution" xlink:title="Colección regional de Policladidos de la Península del Yucatán, Mexico" id="ABBRID0EBHBG" xlink:type="simple">CRPPY</abbrev>-0105.</p></tp:treatment-sec><tp:treatment-sec sec-type="distribution" id="SECID0EGHBG"><title>Distribution.</title><p>Recorded in Curaçao, Jamaica, Florida, and Honduras (<xref ref-type="bibr" rid="B9">Bolaños et al. 2007</xref>); Belize (<xref ref-type="bibr" rid="B63">Rawlinson 2008</xref>). This is the first record for the Gulf of Mexico (Campeche coast, Mexico).</p></tp:treatment-sec><tp:treatment-sec sec-type="description" id="SECID0EUHBG"><title>Description.</title><p>Elongated and elliptical body, 2 cm in length and 1 cm in width, Dorsal background pigmentation caramel-brown with dispersed, darker tonalities. Small white and black spots scattered across entire surface. Median longitudinal thickening traversed with two large white patches, white median line more visible in anterior ½ of body, especially between patches. One patch situated near pharynx in first 1/3 of body, and second in posterior region of body (Fig. <xref ref-type="fig" rid="F12">12A, B, D</xref>). Ventral surface appears greyish with darker edges and dispersed white spots (Fig. <xref ref-type="fig" rid="F12">12B</xref>). Multiple marginal folds. Pseudotentacles complex with multiple folds. Cluster of cerebral eyes horseshoe shaped, situated in a pale rounded area. Ruffled pharynx located in first 1/3 of body, with a centred mouth. Two male copulatory openings in middle body region, behind the pharynx, located near female gonopore and sucker (Fig. <xref ref-type="fig" rid="F12">12C</xref>). Configuration of reproductive system matches that provided in the original description (<xref ref-type="bibr" rid="B9">Bolaños et al. 2007</xref>).</p><fig id="F12" position="float" orientation="portrait"><object-id xmlns:xlink="http://www.w3.org/1999/xlink" content-type="doi" xlink:type="simple">10.3897/zookeys.1221.128260.figure12</object-id><object-id xmlns:xlink="http://www.w3.org/1999/xlink" content-type="arpha" xlink:type="simple">EC07300A-5625-5DAC-BB92-5C7246AFAE5A</object-id><label>Figure 12.</label><caption><p><italic><tp:taxon-name><tp:taxon-name-part taxon-name-part-type="genus" reg="Pseudobiceros">Pseudobiceros</tp:taxon-name-part><tp:taxon-name-part taxon-name-part-type="species" reg="caribbensis">caribbensis</tp:taxon-name-part></tp:taxon-name></italic><bold>A</bold> dorsal view <bold>B</bold> ventral view <bold>C</bold> sagittal section of the reproduction organs (stained with AZAN) <bold>D</bold> in situ.</p></caption><graphic xmlns:xlink="http://www.w3.org/1999/xlink" xlink:href="zookeys-1221-103_article-128260__-g012.jpg" position="float" orientation="portrait" xlink:type="simple" id="oo_1197984.jpg"><uri content-type="original_file" xlink:type="simple">https://binary.pensoft.net/fig/1197984</uri></graphic></fig></tp:treatment-sec><ref-list><ref id="B9"><mixed-citation xmlns:xlink="http://www.w3.org/1999/xlink" xlink:type="simple"><person-group><name name-style="western"><surname>Bolaños</surname><given-names>DM</given-names></name><name name-style="western"><surname>Quiroga</surname><given-names>SY</given-names></name><name name-style="western"><surname>Litvaitis</surname><given-names>MK</given-names></name></person-group> (<year>2007</year>) <article-title>Five new species of cotylean flatworms (<tp:taxon-name><tp:taxon-name-part taxon-name-part-type="phylum">Platyhelminthes</tp:taxon-name-part></tp:taxon-name>, <tp:taxon-name><tp:taxon-name-part taxon-name-part-type="order">Polycladida</tp:taxon-name-part></tp:taxon-name>) from the wider Caribbean.</article-title><source>Zootaxa</source><volume>1650</volume>: <fpage>1</fpage>–<lpage>23</lpage>. <ext-link xlink:href="10.11646/zootaxa.1650.1.1" ext-link-type="doi" xlink:type="simple">https://doi.org/10.11646/zootaxa.1650.1.1</ext-link></mixed-citation></ref><ref id="B63"><mixed-citation xmlns:xlink="http://www.w3.org/1999/xlink" xlink:type="simple"><person-group><name name-style="western"><surname>Rawlinson</surname><given-names>K</given-names></name></person-group> (<year>2008</year>) <article-title>Biodiversity of coastal polyclad flatworm assemblages in the wider Caribbean.</article-title><source>Marine Biology</source><volume>153</volume>: <fpage>769</fpage>–<lpage>778</lpage>. <ext-link xlink:href="10.1007/s00227-007-0845-3" ext-link-type="doi" xlink:type="simple">https://doi.org/10.1007/s00227-007-0845-3</ext-link>.</mixed-citation></ref></ref-list></tp:taxon-treatment>
