# Supplementary material for: ﻿Polyclads (Platyhelminthes) in the southern Gulf of Mexico: unveiling biodiversity and descriptions of two new species
Source: Zookeys. 2024 Dec 13;1221:103–44. doi: 10.3897/zookeys.1221.128260 (PMC11662208; doi:10.3897/zookeys.1221.128260)
Supplement: XML Treatment for Pseudobiceros splendidus [file zookeys.1221.128260-treatment13.xml]

<!DOCTYPE tp:taxon-treatment
  PUBLIC "-//TaxonX//DTD Taxonomic Treatment Publishing DTD v0 20100105//EN" "tax-treatment-NSO.dtd">
<tp:taxon-treatment xmlns:tp="http://www.plazi.org/taxpub"><tp:treatment-meta><kwd-group><label>Taxon classification</label><kwd>
                <named-content content-type="kingdom">Animalia</named-content>
              </kwd><kwd>
                <named-content content-type="order">﻿Polycladida</named-content>
              </kwd><kwd>
                <named-content content-type="family">﻿Pseudocerotidae</named-content>
              </kwd></kwd-group><mixed-citation publication-type="journal"><person-group><name><surname>Cuadrado</surname><given-names>Daniel</given-names></name><name><surname>Hernández-Gonzalez</surname><given-names>Alejandro</given-names></name><name><surname>Noreña</surname><given-names>Carolina</given-names></name><name><surname>Simões</surname><given-names>Nuno</given-names></name></person-group><article-title>﻿Polyclads (<tp:taxon-name><tp:taxon-name-part taxon-name-part-type="phylum">Platyhelminthes</tp:taxon-name-part></tp:taxon-name>) in the southern Gulf of Mexico: unveiling biodiversity and descriptions of two new species</article-title><source>Zookeys</source><day>13</day><month>12</month><year>2024</year><volume>1221</volume><fpage>103</fpage><lpage>144</lpage><pub-id pub-id-type="doi">10.3897/zookeys.1221.128260</pub-id></mixed-citation></tp:treatment-meta><tp:nomenclature><label>﻿</label><tp:taxon-name>
              <object-id xmlns:xlink="http://www.w3.org/1999/xlink" content-type="arpha" xlink:type="simple">2CDE5EF8-E8F4-516C-A1C2-88161D15F19A</object-id>
              <tp:taxon-name-part taxon-name-part-type="genus" reg="Pseudobiceros">Pseudobiceros</tp:taxon-name-part>
              <tp:taxon-name-part taxon-name-part-type="species" reg="splendidus">splendidus</tp:taxon-name-part>
            </tp:taxon-name><tp:taxon-authority>(Lang, 1884)</tp:taxon-authority><xref ref-type="fig" rid="F13">Fig. 13</xref></tp:nomenclature><tp:treatment-sec sec-type="material" id="SECID0ETJBG"><title>Material examined.</title><p><bold>Yucatan coast, Mexico</bold> • 1; Bajos de Sisal; <named-content xmlns:xlink="http://www.w3.org/1999/xlink" content-type="dwc:verbatimCoordinates" xlink:type="simple"><named-content content-type="geo-json" specific-use="{&#34;type&#34;:&#34;Point&#34;,&#34;coordinates&#34;:[-90.000000,21.200000]}" id="NCID0E5JBG" xlink:type="simple">21.2°N, 90.0°W</named-content></named-content>; 1 m; 22 Feb. 2018; A. Hernández leg.; <abbrev xmlns:xlink="http://www.w3.org/1999/xlink" content-type="institution" xlink:title="Colección regional de Policladidos de la Península del Yucatán, Mexico" id="ABBRID0EDKBG" xlink:type="simple">CRPPY</abbrev>-0030.</p></tp:treatment-sec><tp:treatment-sec sec-type="distribution" id="SECID0EIKBG"><title>Distribution.</title><p>Originally described from Naples, Italy (<xref ref-type="bibr" rid="B35">Lang 1884</xref>). Recorded in Bermuda, Puerto Rico, Mid Turtle Shoal, Hawk Channel, Florida Keys, and the Atlantic coast of Florida, USA (<xref ref-type="bibr" rid="B35">Lang 1884</xref>; <xref ref-type="bibr" rid="B26">Hyman 1939</xref>, <xref ref-type="bibr" rid="B32">1955</xref>; <xref ref-type="bibr" rid="B38">Litvaitis et al. 2019</xref>); Forte de Itaipú, Santos, São Paulo, Extremoz, Rio Grande de Norte, and Cabo Frío, Rio de Janeiro, Brazil (<xref ref-type="bibr" rid="B41">Marcus 1950</xref>; <xref ref-type="bibr" rid="B3">Bahia et al. 2012</xref>, <xref ref-type="bibr" rid="B4">2014</xref>); Heron Island and One Tree Island, Great Barrier Reef, Australia; Hawaii, USA; Madang, Papua New Guinea; Rottnest Island, Western Australia; Andaman and Nicobar Islands, India; Indonesia; Maldives; South Africa; Singapore (<xref ref-type="bibr" rid="B47">Newman and Cannon 1994</xref>, <xref ref-type="bibr" rid="B48">1997</xref>; <xref ref-type="bibr" rid="B45">Marquina et al. 2015</xref>; <xref ref-type="bibr" rid="B38">Litvaitis et al. 2019</xref>). New records for the Yucatan coast and Gulf of Mexico.</p></tp:treatment-sec><tp:treatment-sec sec-type="description" id="SECID0E5LBG"><title>Description.</title><p>Body shape elongated with rounded anterior end and tapered posterior end, 1 cm in length and 0.5 cm in width. Velvety, wine-coloured background with a submarginal orange and marginal black band, interrupted at level of the pseudotentacles (Fig. <xref ref-type="fig" rid="F13">13A, C</xref>). Cerebral eyes located in a pigmentation-less area (Fig. <xref ref-type="fig" rid="F13">13B</xref>). Ruffled pharynx in the first 1/3 of the body, with the mouth. Two male copulatory organs are located close to the female gonopore and near the pharynx. Ventral sucker centred in the second corporal 1/3.</p></tp:treatment-sec><tp:treatment-sec sec-type="remarks" id="SECID0EMMBG"><title>Remarks.</title><p>Specimens of <italic><tp:taxon-name><tp:taxon-name-part taxon-name-part-type="genus" reg="Pseudobiceros">Pseudobiceros</tp:taxon-name-part><tp:taxon-name-part taxon-name-part-type="species" reg="splendidus">splendidus</tp:taxon-name-part></tp:taxon-name></italic> studied show a colouration pattern similar to the specimens from Florida, illustrated in <xref ref-type="bibr" rid="B38">Litvaitis et al. (2019</xref>: fig. 9A). <xref ref-type="bibr" rid="B38">Litvaitis et al. (2019)</xref> grouped the closely related and similar species <italic><tp:taxon-name><tp:taxon-name-part taxon-name-part-type="genus" reg="Pseudobiceros">Pseudobiceros</tp:taxon-name-part><tp:taxon-name-part taxon-name-part-type="species" reg="evelinae">evelinae</tp:taxon-name-part></tp:taxon-name></italic>, <italic><tp:taxon-name><tp:taxon-name-part taxon-name-part-type="genus" reg="Pseudobiceros">P.</tp:taxon-name-part><tp:taxon-name-part taxon-name-part-type="species" reg="periculosus">periculosus</tp:taxon-name-part></tp:taxon-name></italic>, and <italic><tp:taxon-name><tp:taxon-name-part taxon-name-part-type="genus" reg="Pseudobiceros">P.</tp:taxon-name-part><tp:taxon-name-part taxon-name-part-type="species" reg="hymanae">hymanae</tp:taxon-name-part></tp:taxon-name></italic> into a single species, <italic><tp:taxon-name><tp:taxon-name-part taxon-name-part-type="genus" reg="Pseudobiceros">P.</tp:taxon-name-part><tp:taxon-name-part taxon-name-part-type="species" reg="splendidus">splendidus</tp:taxon-name-part></tp:taxon-name></italic>. This grouping is based on the results obtained through the molecular analyses of 28S and the few morphological differences found between these species (<xref ref-type="bibr" rid="B38">Litvaitis et al. 2019</xref>).</p></tp:treatment-sec><tp:treatment-sec sec-type="biology" id="SECID0EVOBG"><title>Biology.</title><p>The samples were collected under rocks associated with ascidians, possibly the primary food source of this species.</p><fig id="F13" position="float" orientation="portrait"><object-id xmlns:xlink="http://www.w3.org/1999/xlink" content-type="doi" xlink:type="simple">10.3897/zookeys.1221.128260.figure13</object-id><object-id xmlns:xlink="http://www.w3.org/1999/xlink" content-type="arpha" xlink:type="simple">47B1DAD5-29AF-570F-9635-9EFBD6A0AA3C</object-id><label>Figure 13.</label><caption><p><italic><tp:taxon-name><tp:taxon-name-part taxon-name-part-type="genus" reg="Pseudobiceros">Pseudobiceros</tp:taxon-name-part><tp:taxon-name-part taxon-name-part-type="species" reg="splendidus">splendidus</tp:taxon-name-part></tp:taxon-name></italic><bold>A</bold> dorsal view <bold>B</bold> detail of colouration and marginal bands, pseudotentacles, and cluster of cerebral eyes <bold>C</bold> ventral view.</p></caption><graphic xmlns:xlink="http://www.w3.org/1999/xlink" xlink:href="zookeys-1221-103_article-128260__-g013.jpg" position="float" orientation="portrait" xlink:type="simple" id="oo_1197985.jpg"><uri content-type="original_file" xlink:type="simple">https://binary.pensoft.net/fig/1197985</uri></graphic></fig></tp:treatment-sec><ref-list><ref id="B35"><mixed-citation xmlns:xlink="http://www.w3.org/1999/xlink" xlink:type="simple"><person-group><name name-style="western"><surname>Lang</surname><given-names>A</given-names></name></person-group> (<year>1884</year>) Die Polycladen (Seeplanarien) des Golfes von Neapel und der angrenzenden Meeresabschnitte. Eine Monographie. Fauna und Flora des Golfes von Neapel 11. Engelmann, Leipzig. <ext-link xlink:href="10.5962/bhl.title.10545" ext-link-type="doi" xlink:type="simple">https://doi.org/10.5962/bhl.title.10545</ext-link></mixed-citation></ref><ref id="B26"><mixed-citation xmlns:xlink="http://www.w3.org/1999/xlink" xlink:type="simple"><person-group><name name-style="western"><surname>Hyman</surname><given-names>LH</given-names></name></person-group> (<year>1939</year>) Some polyclads of the New England coast, especially of the Woods Hole region. Biological Bulletin of the Marine Biological 127–152. <ext-link xlink:href="10.2307/1537854" ext-link-type="doi" xlink:type="simple">https://doi.org/10.2307/1537854</ext-link></mixed-citation></ref><ref id="B32"><mixed-citation xmlns:xlink="http://www.w3.org/1999/xlink" xlink:type="simple"><person-group><name name-style="western"><surname>Hyman</surname><given-names>LH</given-names></name></person-group> (<year>1955</year>) <article-title>Some polyclad flatworms from the West Indies and Florida.</article-title><source>Proceedings of the United States National Museum</source><volume>104</volume>: <fpage>115</fpage>–<lpage>150</lpage>. <ext-link xlink:href="10.5479/si.00963801.104-3341.115" ext-link-type="doi" xlink:type="simple">https://doi.org/10.5479/si.00963801.104-3341.115</ext-link></mixed-citation></ref><ref id="B38"><mixed-citation xmlns:xlink="http://www.w3.org/1999/xlink" xlink:type="simple"><person-group><name name-style="western"><surname>Litvaitis</surname><given-names>MK</given-names></name><name name-style="western"><surname>Bolaños</surname><given-names>DM</given-names></name><name name-style="western"><surname>Quiroga</surname><given-names>SY</given-names></name></person-group> (<year>2019</year>) Systematic congruence in <tp:taxon-name><tp:taxon-name-part taxon-name-part-type="order">Polycladida</tp:taxon-name-part></tp:taxon-name> (<tp:taxon-name><tp:taxon-name-part taxon-name-part-type="phylum">Platyhelminthes</tp:taxon-name-part></tp:taxon-name>, <tp:taxon-name><tp:taxon-name-part taxon-name-part-type="class">Rhabditophora</tp:taxon-name-part></tp:taxon-name>): are DNA and morphology telling the same story? Zoological Journal of the Linnean Society 20: 1–27. <ext-link xlink:href="10.1093/zoolinnean/zlz007" ext-link-type="doi" xlink:type="simple">https://doi.org/10.1093/zoolinnean/zlz007</ext-link></mixed-citation></ref><ref id="B41"><mixed-citation xmlns:xlink="http://www.w3.org/1999/xlink" xlink:type="simple"><person-group><name name-style="western"><surname>Marcus</surname><given-names>E</given-names></name></person-group> (<year>1950</year>) <article-title><tp:taxon-name><tp:taxon-name-part taxon-name-part-type="class">Turbellaria</tp:taxon-name-part></tp:taxon-name> Brasileiros (9).</article-title><source>Boletins da Faculdade de Filosofia, Ciencias e Letras da Universidade de So Paulo Zoologia</source><volume>15</volume>: <fpage>5</fpage>–<lpage>190</lpage>. <ext-link xlink:href="10.11606/issn.2526-4877.bsffclzoologia.1950.125192" ext-link-type="doi" xlink:type="simple">https://doi.org/10.11606/issn.2526-4877.bsffclzoologia.1950.125192</ext-link></mixed-citation></ref><ref id="B3"><mixed-citation xmlns:xlink="http://www.w3.org/1999/xlink" xlink:type="simple"><person-group><name name-style="western"><surname>Bahia</surname><given-names>J</given-names></name><name name-style="western"><surname>Padula</surname><given-names>V</given-names></name><name name-style="western"><surname>Delgado</surname><given-names>M</given-names></name></person-group> (<year>2012</year>) <article-title>Five new records and morphological data of polyclad species (<tp:taxon-name><tp:taxon-name-part taxon-name-part-type="phylum">Platyhelminthes</tp:taxon-name-part></tp:taxon-name>: <tp:taxon-name><tp:taxon-name-part taxon-name-part-type="class">Turbellaria</tp:taxon-name-part></tp:taxon-name>) from Rio Grande do Norte, northeastern Brazil.</article-title><source>Zootaxa</source><volume>3170</volume>: <fpage>31</fpage>–<lpage>44</lpage>. <ext-link xlink:href="10.11646/zootaxa.3170.1.3" ext-link-type="doi" xlink:type="simple">https://doi.org/10.11646/zootaxa.3170.1.3</ext-link></mixed-citation></ref><ref id="B4"><mixed-citation xmlns:xlink="http://www.w3.org/1999/xlink" xlink:type="simple"><person-group><name name-style="western"><surname>Bahia</surname><given-names>J</given-names></name><name name-style="western"><surname>Padula</surname><given-names>V</given-names></name><name name-style="western"><surname>Passeri</surname><given-names>Lavrado H</given-names></name><name name-style="western"><surname>Quiroga</surname><given-names>S</given-names></name></person-group> (<year>2014</year>) <article-title>Taxonomy of <tp:taxon-name><tp:taxon-name-part taxon-name-part-type="suborder">Cotylea</tp:taxon-name-part></tp:taxon-name> (<tp:taxon-name><tp:taxon-name-part taxon-name-part-type="phylum">Platyhelminthes</tp:taxon-name-part></tp:taxon-name>: <tp:taxon-name><tp:taxon-name-part taxon-name-part-type="order">Polycladida</tp:taxon-name-part></tp:taxon-name>) from Cabo Frio, southeastern Brazil, with the description of a new species.</article-title><source>Zootaxa</source><volume>3873</volume>: <fpage>495</fpage>–<lpage>525</lpage>. <ext-link xlink:href="10.11646/zootaxa.3873.5.3" ext-link-type="doi" xlink:type="simple">https://doi.org/10.11646/zootaxa.3873.5.3</ext-link></mixed-citation></ref><ref id="B47"><mixed-citation xmlns:xlink="http://www.w3.org/1999/xlink" xlink:type="simple"><person-group><name name-style="western"><surname>Newman</surname><given-names>LJ</given-names></name><name name-style="western"><surname>Cannon</surname><given-names>LR</given-names></name></person-group> (<year>1994</year>) <article-title><italic><tp:taxon-name><tp:taxon-name-part taxon-name-part-type="genus">Pseudoceros</tp:taxon-name-part></tp:taxon-name></italic> and <italic><tp:taxon-name><tp:taxon-name-part taxon-name-part-type="genus">Pseudobiceros</tp:taxon-name-part></tp:taxon-name></italic> (<tp:taxon-name><tp:taxon-name-part taxon-name-part-type="phylum">Platyhelminthes</tp:taxon-name-part></tp:taxon-name>, <tp:taxon-name><tp:taxon-name-part taxon-name-part-type="order">Polycladida</tp:taxon-name-part></tp:taxon-name>, <tp:taxon-name>Pseuodcerotidae</tp:taxon-name>) from eastern Australia and Papua New Guinea.</article-title><source>Memoirs of the Queensland Museum</source><volume>37</volume>: <fpage>205</fpage>–<lpage>266</lpage>.</mixed-citation></ref><ref id="B48"><mixed-citation xmlns:xlink="http://www.w3.org/1999/xlink" xlink:type="simple"><person-group><name name-style="western"><surname>Newman</surname><given-names>LJ</given-names></name><name name-style="western"><surname>Cannon</surname><given-names>LR</given-names></name></person-group> (<year>1997</year>) <article-title>Nine new species of <italic><tp:taxon-name><tp:taxon-name-part taxon-name-part-type="genus">Pseudobiceros</tp:taxon-name-part></tp:taxon-name></italic> (<tp:taxon-name><tp:taxon-name-part taxon-name-part-type="phylum">Platyhelminthes</tp:taxon-name-part></tp:taxon-name>: <tp:taxon-name><tp:taxon-name-part taxon-name-part-type="order">Polycladida</tp:taxon-name-part></tp:taxon-name>) from the Indo-Pacific.</article-title><source>The Raffles Bulletin of Zoology</source><volume>45</volume>: <fpage>341</fpage>–<lpage>368</lpage>.</mixed-citation></ref><ref id="B45"><mixed-citation xmlns:xlink="http://www.w3.org/1999/xlink" xlink:type="simple"><person-group><name name-style="western"><surname>Marquina</surname><given-names>D</given-names></name><name name-style="western"><surname>Teresa</surname><given-names>Aguado M</given-names></name><name name-style="western"><surname>Noreña</surname><given-names>C</given-names></name></person-group> (<year>2015</year>) <article-title>New records of <tp:taxon-name><tp:taxon-name-part taxon-name-part-type="suborder">Cotylea</tp:taxon-name-part></tp:taxon-name> (<tp:taxon-name><tp:taxon-name-part taxon-name-part-type="order">Polycladida</tp:taxon-name-part></tp:taxon-name>, <tp:taxon-name><tp:taxon-name-part taxon-name-part-type="phylum">Platyhelminthes</tp:taxon-name-part></tp:taxon-name>) from Lizard Island, Great Barrier Reef, Australia, with remarks on the 32 distribution of the <italic><tp:taxon-name><tp:taxon-name-part taxon-name-part-type="genus">Pseudoceros</tp:taxon-name-part></tp:taxon-name></italic> Lang, 1884 and <italic><tp:taxon-name><tp:taxon-name-part taxon-name-part-type="genus">Pseudobiceros</tp:taxon-name-part></tp:taxon-name></italic> Faubel, 1984 species of the Indo-Pacific Marine Region.</article-title><source>Zootaxa</source><volume>4019</volume>(<issue>1</issue>): <fpage>354</fpage>–<lpage>377</lpage>. <ext-link xlink:href="10.11646/zootaxa.4019.1.14" ext-link-type="doi" xlink:type="simple">https://doi.org/10.11646/zootaxa.4019.1.14</ext-link></mixed-citation></ref></ref-list></tp:taxon-treatment>
