# Supplementary material for: ﻿Polyclads (Platyhelminthes) in the southern Gulf of Mexico: unveiling biodiversity and descriptions of two new species
Source: Zookeys. 2024 Dec 13;1221:103–44. doi: 10.3897/zookeys.1221.128260 (PMC11662208; doi:10.3897/zookeys.1221.128260)
Supplement: XML Treatment for Pseudobiceros pardalis [file zookeys.1221.128260-treatment14.xml]

<!DOCTYPE tp:taxon-treatment
  PUBLIC "-//TaxonX//DTD Taxonomic Treatment Publishing DTD v0 20100105//EN" "tax-treatment-NSO.dtd">
<tp:taxon-treatment xmlns:tp="http://www.plazi.org/taxpub"><tp:treatment-meta><kwd-group><label>Taxon classification</label><kwd>
                <named-content content-type="kingdom">Animalia</named-content>
              </kwd><kwd>
                <named-content content-type="order">﻿Polycladida</named-content>
              </kwd><kwd>
                <named-content content-type="family">﻿Pseudocerotidae</named-content>
              </kwd></kwd-group><mixed-citation publication-type="journal"><person-group><name><surname>Cuadrado</surname><given-names>Daniel</given-names></name><name><surname>Hernández-Gonzalez</surname><given-names>Alejandro</given-names></name><name><surname>Noreña</surname><given-names>Carolina</given-names></name><name><surname>Simões</surname><given-names>Nuno</given-names></name></person-group><article-title>﻿Polyclads (<tp:taxon-name><tp:taxon-name-part taxon-name-part-type="phylum">Platyhelminthes</tp:taxon-name-part></tp:taxon-name>) in the southern Gulf of Mexico: unveiling biodiversity and descriptions of two new species</article-title><source>Zookeys</source><day>13</day><month>12</month><year>2024</year><volume>1221</volume><fpage>103</fpage><lpage>144</lpage><pub-id pub-id-type="doi">10.3897/zookeys.1221.128260</pub-id></mixed-citation></tp:treatment-meta><tp:nomenclature><label>﻿</label><tp:taxon-name>
              <object-id xmlns:xlink="http://www.w3.org/1999/xlink" content-type="arpha" xlink:type="simple">17A57FC0-DF88-55A0-B92E-61B2FCFE9A6F</object-id>
              <tp:taxon-name-part taxon-name-part-type="genus" reg="Pseudobiceros">Pseudobiceros</tp:taxon-name-part>
              <tp:taxon-name-part taxon-name-part-type="species" reg="pardalis">pardalis</tp:taxon-name-part>
            </tp:taxon-name><tp:taxon-authority>(Verrill, 1900)</tp:taxon-authority><xref ref-type="fig" rid="F14">Fig. 14</xref></tp:nomenclature><tp:treatment-sec sec-type="material" id="SECID0EDQBG"><title>Material examined.</title><p><bold>Quintana Roo coast, Mexico</bold> • 1; Mahahual; <named-content xmlns:xlink="http://www.w3.org/1999/xlink" content-type="dwc:verbatimCoordinates" xlink:type="simple"><named-content content-type="geo-json" specific-use="{&#34;type&#34;:&#34;Point&#34;,&#34;coordinates&#34;:[-87.700000,18.600000]}" id="NCID0EOQBG" xlink:type="simple">18.6°N, 87.7°W</named-content></named-content>; 5.3 m; 17 Mar. 2018; A. Hernández leg.; <abbrev xmlns:xlink="http://www.w3.org/1999/xlink" content-type="institution" xlink:title="Colección regional de Policladidos de la Península del Yucatán, Mexico" id="ABBRID0ETQBG" xlink:type="simple">CRPPY</abbrev>-0113.</p></tp:treatment-sec><tp:treatment-sec sec-type="distribution" id="SECID0EYQBG"><title>Distribution.</title><p>Original description from Bermuda (<xref ref-type="bibr" rid="B74">Verrill 1900</xref>); Bocas del Toro, Panamá, Caribbean Sea (<xref ref-type="bibr" rid="B9">Bolaños et al. 2007</xref>; <xref ref-type="bibr" rid="B41">Marcus 1950</xref>); Rio de Janeiro and Alagoas, Brazil (<xref ref-type="bibr" rid="B3">Bahia et al. 2012</xref>, <xref ref-type="bibr" rid="B4">2014</xref>, <xref ref-type="bibr" rid="B5">2015</xref>). New record for the cost of Quintana Roo (Mexican Caribbean).</p></tp:treatment-sec><tp:treatment-sec sec-type="description" id="SECID0EWRBG"><title>Description.</title><p>Body shape elongated with rounded anterior and tapering posteriorly, 1.3 cm in length and 0.7 cm in width. Body margins slightly wavy. Purple-brown background, darker at the margins, with yellow and orange spots outlined by a black circle, and tiny white spots along the entire body margin (Fig. <xref ref-type="fig" rid="F14">14A, B, C</xref>). Ventral surface characterised by a light purple shade, more translucent towards the margin. Two external and prominent male gonopores, together with the female gonopore located in the ventral midline (Fig. <xref ref-type="fig" rid="F14">14D</xref>). Additionally, a ventral sucker is present, situated in the centre of the body.</p><fig id="F14" position="float" orientation="portrait"><object-id xmlns:xlink="http://www.w3.org/1999/xlink" content-type="doi" xlink:type="simple">10.3897/zookeys.1221.128260.figure14</object-id><object-id xmlns:xlink="http://www.w3.org/1999/xlink" content-type="arpha" xlink:type="simple">6E49D5A2-38C3-595C-87A2-F63F27599E3E</object-id><label>Figure 14.</label><caption><p><italic><tp:taxon-name><tp:taxon-name-part taxon-name-part-type="genus" reg="Pseudobiceros">Pseudobiceros</tp:taxon-name-part><tp:taxon-name-part taxon-name-part-type="species" reg="pardalis">pardalis</tp:taxon-name-part></tp:taxon-name></italic><bold>A, B</bold> photographes by Christine Loew and Matteo Cassela in Playa del Carmen (Mexico) <bold>C</bold> Specimen preserved for museum collections <bold>D</bold> sagittal section of the male reproductive system, prostatic vesicle stylet, male atrium (hematoxylin-eosin stain).</p></caption><graphic xmlns:xlink="http://www.w3.org/1999/xlink" xlink:href="zookeys-1221-103_article-128260__-g014.jpg" position="float" orientation="portrait" xlink:type="simple" id="oo_1197986.jpg"><uri content-type="original_file" xlink:type="simple">https://binary.pensoft.net/fig/1197986</uri></graphic></fig></tp:treatment-sec><ref-list><ref id="B74"><mixed-citation xmlns:xlink="http://www.w3.org/1999/xlink" xlink:type="simple"><person-group><name name-style="western"><surname>Verrill</surname><given-names>AE</given-names></name></person-group> (<year>1900</year>) <article-title>Additions to the <tp:taxon-name><tp:taxon-name-part taxon-name-part-type="class">Turbellaria</tp:taxon-name-part></tp:taxon-name>, <tp:taxon-name><tp:taxon-name-part taxon-name-part-type="phylum">Nemertina</tp:taxon-name-part></tp:taxon-name>, and <tp:taxon-name><tp:taxon-name-part taxon-name-part-type="phylum">Annelida</tp:taxon-name-part></tp:taxon-name> of the Bermudas.</article-title><source>Transactions of the Connecticut Academy of Arts and Science</source><volume>10</volume>: <fpage>595</fpage>–<lpage>670</lpage>. <ext-link xlink:href="10.5962/bhl.part.7035" ext-link-type="doi" xlink:type="simple">https://doi.org/10.5962/bhl.part.7035</ext-link></mixed-citation></ref><ref id="B9"><mixed-citation xmlns:xlink="http://www.w3.org/1999/xlink" xlink:type="simple"><person-group><name name-style="western"><surname>Bolaños</surname><given-names>DM</given-names></name><name name-style="western"><surname>Quiroga</surname><given-names>SY</given-names></name><name name-style="western"><surname>Litvaitis</surname><given-names>MK</given-names></name></person-group> (<year>2007</year>) <article-title>Five new species of cotylean flatworms (<tp:taxon-name><tp:taxon-name-part taxon-name-part-type="phylum">Platyhelminthes</tp:taxon-name-part></tp:taxon-name>, <tp:taxon-name><tp:taxon-name-part taxon-name-part-type="order">Polycladida</tp:taxon-name-part></tp:taxon-name>) from the wider Caribbean.</article-title><source>Zootaxa</source><volume>1650</volume>: <fpage>1</fpage>–<lpage>23</lpage>. <ext-link xlink:href="10.11646/zootaxa.1650.1.1" ext-link-type="doi" xlink:type="simple">https://doi.org/10.11646/zootaxa.1650.1.1</ext-link></mixed-citation></ref><ref id="B41"><mixed-citation xmlns:xlink="http://www.w3.org/1999/xlink" xlink:type="simple"><person-group><name name-style="western"><surname>Marcus</surname><given-names>E</given-names></name></person-group> (<year>1950</year>) <article-title><tp:taxon-name><tp:taxon-name-part taxon-name-part-type="class">Turbellaria</tp:taxon-name-part></tp:taxon-name> Brasileiros (9).</article-title><source>Boletins da Faculdade de Filosofia, Ciencias e Letras da Universidade de So Paulo Zoologia</source><volume>15</volume>: <fpage>5</fpage>–<lpage>190</lpage>. <ext-link xlink:href="10.11606/issn.2526-4877.bsffclzoologia.1950.125192" ext-link-type="doi" xlink:type="simple">https://doi.org/10.11606/issn.2526-4877.bsffclzoologia.1950.125192</ext-link></mixed-citation></ref><ref id="B3"><mixed-citation xmlns:xlink="http://www.w3.org/1999/xlink" xlink:type="simple"><person-group><name name-style="western"><surname>Bahia</surname><given-names>J</given-names></name><name name-style="western"><surname>Padula</surname><given-names>V</given-names></name><name name-style="western"><surname>Delgado</surname><given-names>M</given-names></name></person-group> (<year>2012</year>) <article-title>Five new records and morphological data of polyclad species (<tp:taxon-name><tp:taxon-name-part taxon-name-part-type="phylum">Platyhelminthes</tp:taxon-name-part></tp:taxon-name>: <tp:taxon-name><tp:taxon-name-part taxon-name-part-type="class">Turbellaria</tp:taxon-name-part></tp:taxon-name>) from Rio Grande do Norte, northeastern Brazil.</article-title><source>Zootaxa</source><volume>3170</volume>: <fpage>31</fpage>–<lpage>44</lpage>. <ext-link xlink:href="10.11646/zootaxa.3170.1.3" ext-link-type="doi" xlink:type="simple">https://doi.org/10.11646/zootaxa.3170.1.3</ext-link></mixed-citation></ref><ref id="B4"><mixed-citation xmlns:xlink="http://www.w3.org/1999/xlink" xlink:type="simple"><person-group><name name-style="western"><surname>Bahia</surname><given-names>J</given-names></name><name name-style="western"><surname>Padula</surname><given-names>V</given-names></name><name name-style="western"><surname>Passeri</surname><given-names>Lavrado H</given-names></name><name name-style="western"><surname>Quiroga</surname><given-names>S</given-names></name></person-group> (<year>2014</year>) <article-title>Taxonomy of <tp:taxon-name><tp:taxon-name-part taxon-name-part-type="suborder">Cotylea</tp:taxon-name-part></tp:taxon-name> (<tp:taxon-name><tp:taxon-name-part taxon-name-part-type="phylum">Platyhelminthes</tp:taxon-name-part></tp:taxon-name>: <tp:taxon-name><tp:taxon-name-part taxon-name-part-type="order">Polycladida</tp:taxon-name-part></tp:taxon-name>) from Cabo Frio, southeastern Brazil, with the description of a new species.</article-title><source>Zootaxa</source><volume>3873</volume>: <fpage>495</fpage>–<lpage>525</lpage>. <ext-link xlink:href="10.11646/zootaxa.3873.5.3" ext-link-type="doi" xlink:type="simple">https://doi.org/10.11646/zootaxa.3873.5.3</ext-link></mixed-citation></ref><ref id="B5"><mixed-citation xmlns:xlink="http://www.w3.org/1999/xlink" xlink:type="simple"><person-group><name name-style="western"><surname>Bahia</surname><given-names>J</given-names></name><name name-style="western"><surname>Padula</surname><given-names>V</given-names></name><name name-style="western"><surname>Dorigo</surname><given-names>Correia M</given-names></name><name name-style="western"><surname>Sovierzoski</surname><given-names>H</given-names></name></person-group> (<year>2015</year>) <article-title>First records of the order <tp:taxon-name><tp:taxon-name-part taxon-name-part-type="order">Polycladida</tp:taxon-name-part></tp:taxon-name> (<tp:taxon-name><tp:taxon-name-part taxon-name-part-type="phylum">Platyhelminthes</tp:taxon-name-part></tp:taxon-name>, <tp:taxon-name><tp:taxon-name-part taxon-name-part-type="class">Rhabditophora</tp:taxon-name-part></tp:taxon-name>) from reef ecosystems of Alagoas State, north-eastern Brazil, with the description of <italic><tp:taxon-name><tp:taxon-name-part taxon-name-part-type="genus">Thysanozoon</tp:taxon-name-part><tp:taxon-name-part taxon-name-part-type="species">alagoensis</tp:taxon-name-part></tp:taxon-name></italic> sp. nov.</article-title><source>Journal of the Marine Biological Association of the United Kingdom</source><volume>95</volume>: <fpage>1653</fpage>–<lpage>1666</lpage>. <ext-link xlink:href="10.1017/S0025315415000922" ext-link-type="doi" xlink:type="simple">https://doi.org/10.1017/S0025315415000922</ext-link></mixed-citation></ref></ref-list></tp:taxon-treatment>
