# Supplementary material for: ﻿Polyclads (Platyhelminthes) in the southern Gulf of Mexico: unveiling biodiversity and descriptions of two new species
Source: Zookeys. 2024 Dec 13;1221:103–44. doi: 10.3897/zookeys.1221.128260 (PMC11662208; doi:10.3897/zookeys.1221.128260)
Supplement: XML Treatment for Phrikoceros mopsus [file zookeys.1221.128260-treatment15.xml]

<!DOCTYPE tp:taxon-treatment
  PUBLIC "-//TaxonX//DTD Taxonomic Treatment Publishing DTD v0 20100105//EN" "tax-treatment-NSO.dtd">
<tp:taxon-treatment xmlns:tp="http://www.plazi.org/taxpub"><tp:treatment-meta><kwd-group><label>Taxon classification</label><kwd>
                <named-content content-type="kingdom">Animalia</named-content>
              </kwd><kwd>
                <named-content content-type="order">﻿Polycladida</named-content>
              </kwd><kwd>
                <named-content content-type="family">﻿Pseudocerotidae</named-content>
              </kwd></kwd-group><mixed-citation publication-type="journal"><person-group><name><surname>Cuadrado</surname><given-names>Daniel</given-names></name><name><surname>Hernández-Gonzalez</surname><given-names>Alejandro</given-names></name><name><surname>Noreña</surname><given-names>Carolina</given-names></name><name><surname>Simões</surname><given-names>Nuno</given-names></name></person-group><article-title>﻿Polyclads (<tp:taxon-name><tp:taxon-name-part taxon-name-part-type="phylum">Platyhelminthes</tp:taxon-name-part></tp:taxon-name>) in the southern Gulf of Mexico: unveiling biodiversity and descriptions of two new species</article-title><source>Zookeys</source><day>13</day><month>12</month><year>2024</year><volume>1221</volume><fpage>103</fpage><lpage>144</lpage><pub-id pub-id-type="doi">10.3897/zookeys.1221.128260</pub-id></mixed-citation></tp:treatment-meta><tp:nomenclature><label>﻿</label><tp:taxon-name>
              <object-id xmlns:xlink="http://www.w3.org/1999/xlink" content-type="arpha" xlink:type="simple">057B4FC6-B857-50EC-8BF3-18E523996BB4</object-id>
              <tp:taxon-name-part taxon-name-part-type="genus" reg="Phrikoceros">Phrikoceros</tp:taxon-name-part>
              <tp:taxon-name-part taxon-name-part-type="species" reg="mopsus">mopsus</tp:taxon-name-part>
            </tp:taxon-name><tp:taxon-authority>(Marcus, 1952)</tp:taxon-authority><xref ref-type="fig" rid="F15">Fig. 15</xref></tp:nomenclature><tp:treatment-sec sec-type="material" id="SECID0EZTBG"><title>Material examined.</title><p><bold>Campeche coast, Mexico</bold> • 1; Cayos sumergidos del Oeste; <named-content xmlns:xlink="http://www.w3.org/1999/xlink" content-type="dwc:verbatimCoordinates" xlink:type="simple"><named-content content-type="geo-json" specific-use="{&#34;type&#34;:&#34;Point&#34;,&#34;coordinates&#34;:[-92.200000,20.400000]}" id="NCID0EEUBG" xlink:type="simple">20.4°N, 92.2°W</named-content></named-content>; 13 m; 14 Sep. 2017; A. Gutiérrez leg.; <abbrev xmlns:xlink="http://www.w3.org/1999/xlink" content-type="institution" xlink:title="Colección regional de Policladidos de la Península del Yucatán, Mexico" id="ABBRID0EJUBG" xlink:type="simple">CRPPY</abbrev>-0021; <bold>Quintana Roo coast, Mexico</bold> • 1; Mahahual; <named-content xmlns:xlink="http://www.w3.org/1999/xlink" content-type="dwc:verbatimCoordinates" xlink:type="simple"><named-content content-type="geo-json" specific-use="{&#34;type&#34;:&#34;Point&#34;,&#34;coordinates&#34;:[-87.700000,18.600000]}" id="NCID0ETUBG" xlink:type="simple">18.6°N, 87.7°W</named-content></named-content>; 13.6 m; 18 Mar. 2018; A. Hernández leg.; <abbrev xmlns:xlink="http://www.w3.org/1999/xlink" content-type="institution" xlink:title="Colección regional de Policladidos de la Península del Yucatán, Mexico" id="ABBRID0EYUBG" xlink:type="simple">CRPPY</abbrev>-0043.</p></tp:treatment-sec><tp:treatment-sec sec-type="distribution" id="SECID0E4UBG"><title>Distribution.</title><p><italic><tp:taxon-name><tp:taxon-name-part taxon-name-part-type="genus" reg="Phrikoceros">Phrikoceros</tp:taxon-name-part><tp:taxon-name-part taxon-name-part-type="species" reg="mopsus">mopsus</tp:taxon-name-part></tp:taxon-name></italic> was originally described in São Paulo, south-eastern Brazil (<xref ref-type="bibr" rid="B42">Marcus 1952</xref>). Later it was recorded in Antigua and Barbuda, Curaçao (<xref ref-type="bibr" rid="B44">Marcus and Marcus 1968</xref>); Argentina (<xref ref-type="bibr" rid="B10">Brusa et al. 2009</xref>; <xref ref-type="bibr" rid="B11">Bulnes et al. 2011</xref>); Brazil (<xref ref-type="bibr" rid="B3">Bahia et al. 2012</xref>, <xref ref-type="bibr" rid="B4">2014</xref>, <xref ref-type="bibr" rid="B6">2017</xref>; <xref ref-type="bibr" rid="B2">Bahia and Schrödl 2018</xref>); Colombia (<xref ref-type="bibr" rid="B61">Quiroga et al. 2004a</xref>); India (<xref ref-type="bibr" rid="B68">Sreeraj and Raghunathan 2015</xref>). This is the first record for the Campeche coast and Quintana Roo (Mexican Caribbean). New record for the Gulf of Mexico.</p></tp:treatment-sec><tp:treatment-sec sec-type="description" id="SECID0EZWBG"><title>Description.</title><p>Body shape oval and elongated, with an extremely delicate consistency and a wavy margin, 3 cm in length and 1.5 cm in width. Marginal pseudotentacles deeply folded. Dorsally, with the characteristic small white spots on a caramel brown background, body midline darker. Marginal black rim, interrupted in the distal region of the pseudotentacles. (Fig. <xref ref-type="fig" rid="F15">15A, B</xref>). Two cerebral eyes clusters horseshoe-shaped and slightly separated. Pseudotentacular eyes grouped in two clusters placed ventrally and dorsally (Fig. <xref ref-type="fig" rid="F15">15C, D</xref>). Ventral surface beige (Fig. <xref ref-type="fig" rid="F15">15B</xref>). Ruffled pharynx and oral opening in the first 1/3 of the body, close to male and female gonopores. Ventral sucker in the middle of the body (Fig. <xref ref-type="fig" rid="F15">15B</xref>).</p><fig id="F15" position="float" orientation="portrait"><object-id xmlns:xlink="http://www.w3.org/1999/xlink" content-type="doi" xlink:type="simple">10.3897/zookeys.1221.128260.figure15</object-id><object-id xmlns:xlink="http://www.w3.org/1999/xlink" content-type="arpha" xlink:type="simple">AF177CE1-780D-547C-A163-6B63006F0890</object-id><label>Figure 15.</label><caption><p><italic><tp:taxon-name><tp:taxon-name-part taxon-name-part-type="genus" reg="Phrikoceros">Phrikoceros</tp:taxon-name-part><tp:taxon-name-part taxon-name-part-type="species" reg="mopsus">mopsus</tp:taxon-name-part></tp:taxon-name></italic><bold>A</bold> dorsal view <bold>B</bold> ventral view <bold>C</bold> detail of the pseudotentacles and cerebral <bold>D</bold> marginal line and pseudotentacular eyes.</p></caption><graphic xmlns:xlink="http://www.w3.org/1999/xlink" xlink:href="zookeys-1221-103_article-128260__-g015.jpg" position="float" orientation="portrait" xlink:type="simple" id="oo_1197987.jpg"><uri content-type="original_file" xlink:type="simple">https://binary.pensoft.net/fig/1197987</uri></graphic></fig></tp:treatment-sec><ref-list><ref id="B42"><mixed-citation xmlns:xlink="http://www.w3.org/1999/xlink" xlink:type="simple"><person-group><name name-style="western"><surname>Marcus</surname><given-names>E</given-names></name></person-group> (<year>1952</year>) <article-title><tp:taxon-name><tp:taxon-name-part taxon-name-part-type="class">Turbellaria</tp:taxon-name-part></tp:taxon-name> Brasileiros (10).</article-title><source>Boletins da Faculdade de Filosofia, Ciencias e Letras da Universidade de So Paulo Zoologia</source><volume>17</volume>: <fpage>5</fpage>–<lpage>186</lpage>. <ext-link xlink:href="10.11606/issn.2526-4877.bsffclzoologia.1952.125189" ext-link-type="doi" xlink:type="simple">https://doi.org/10.11606/issn.2526-4877.bsffclzoologia.1952.125189</ext-link></mixed-citation></ref><ref id="B44"><mixed-citation xmlns:xlink="http://www.w3.org/1999/xlink" xlink:type="simple"><person-group><name name-style="western"><surname>Marcus</surname><given-names>E</given-names></name><name name-style="western"><surname>Marcus</surname><given-names>E</given-names></name></person-group> (<year>1968</year>) <article-title><tp:taxon-name><tp:taxon-name-part taxon-name-part-type="order">Polycladida</tp:taxon-name-part></tp:taxon-name> from Curaao and faunistically related regions.</article-title><source>Studies on the Fauna of Curaao and other Caribbean Islands</source><volume>26</volume>: <fpage>1</fpage>–<lpage>134</lpage>.</mixed-citation></ref><ref id="B10"><mixed-citation xmlns:xlink="http://www.w3.org/1999/xlink" xlink:type="simple"><person-group><name name-style="western"><surname>Brusa</surname><given-names>F</given-names></name><name name-style="western"><surname>Damborenea</surname><given-names>C</given-names></name><name name-style="western"><surname>Quiroga</surname><given-names>S</given-names></name></person-group> (<year>2009</year>) <article-title>First records of <tp:taxon-name><tp:taxon-name-part taxon-name-part-type="family">Pseudocerotidae</tp:taxon-name-part></tp:taxon-name> (<tp:taxon-name><tp:taxon-name-part taxon-name-part-type="phylum">Platyhelminthes</tp:taxon-name-part></tp:taxon-name>: <tp:taxon-name><tp:taxon-name-part taxon-name-part-type="order">Polycladida</tp:taxon-name-part></tp:taxon-name>: <tp:taxon-name><tp:taxon-name-part taxon-name-part-type="suborder">Cotylea</tp:taxon-name-part></tp:taxon-name>) from Patagonia, Argentina.</article-title><source>Zootaxa</source><volume>2283</volume>: <fpage>51</fpage>–<lpage>59</lpage>. <ext-link xlink:href="10.11646/zootaxa.2283.1.5" ext-link-type="doi" xlink:type="simple">https://doi.org/10.11646/zootaxa.2283.1.5</ext-link></mixed-citation></ref><ref id="B11"><mixed-citation xmlns:xlink="http://www.w3.org/1999/xlink" xlink:type="simple"><person-group><name name-style="western"><surname>Bulnes</surname><given-names>VN</given-names></name><name name-style="western"><surname>Albano</surname><given-names>MJ</given-names></name><name name-style="western"><surname>Obenat</surname><given-names>SM</given-names></name><name name-style="western"><surname>Cazzaniga</surname><given-names>NJ</given-names></name></person-group> (<year>2011</year>) <article-title>Three <tp:taxon-name><tp:taxon-name-part taxon-name-part-type="family">Pseudocerotidae</tp:taxon-name-part></tp:taxon-name> species (<tp:taxon-name><tp:taxon-name-part taxon-name-part-type="phylum">Platyhelminthes</tp:taxon-name-part></tp:taxon-name>, <tp:taxon-name><tp:taxon-name-part taxon-name-part-type="order">Polycladida</tp:taxon-name-part></tp:taxon-name>, <tp:taxon-name><tp:taxon-name-part taxon-name-part-type="suborder">Cotylea</tp:taxon-name-part></tp:taxon-name>) from the Argentinean coast.</article-title><source>Zootaxa</source><volume>2990</volume>: <fpage>30</fpage>–<lpage>44</lpage>. <ext-link xlink:href="10.11646/zootaxa.2990.1.2" ext-link-type="doi" xlink:type="simple">https://doi.org/10.11646/zootaxa.2990.1.2</ext-link></mixed-citation></ref><ref id="B3"><mixed-citation xmlns:xlink="http://www.w3.org/1999/xlink" xlink:type="simple"><person-group><name name-style="western"><surname>Bahia</surname><given-names>J</given-names></name><name name-style="western"><surname>Padula</surname><given-names>V</given-names></name><name name-style="western"><surname>Delgado</surname><given-names>M</given-names></name></person-group> (<year>2012</year>) <article-title>Five new records and morphological data of polyclad species (<tp:taxon-name><tp:taxon-name-part taxon-name-part-type="phylum">Platyhelminthes</tp:taxon-name-part></tp:taxon-name>: <tp:taxon-name><tp:taxon-name-part taxon-name-part-type="class">Turbellaria</tp:taxon-name-part></tp:taxon-name>) from Rio Grande do Norte, northeastern Brazil.</article-title><source>Zootaxa</source><volume>3170</volume>: <fpage>31</fpage>–<lpage>44</lpage>. <ext-link xlink:href="10.11646/zootaxa.3170.1.3" ext-link-type="doi" xlink:type="simple">https://doi.org/10.11646/zootaxa.3170.1.3</ext-link></mixed-citation></ref><ref id="B4"><mixed-citation xmlns:xlink="http://www.w3.org/1999/xlink" xlink:type="simple"><person-group><name name-style="western"><surname>Bahia</surname><given-names>J</given-names></name><name name-style="western"><surname>Padula</surname><given-names>V</given-names></name><name name-style="western"><surname>Passeri</surname><given-names>Lavrado H</given-names></name><name name-style="western"><surname>Quiroga</surname><given-names>S</given-names></name></person-group> (<year>2014</year>) <article-title>Taxonomy of <tp:taxon-name><tp:taxon-name-part taxon-name-part-type="suborder">Cotylea</tp:taxon-name-part></tp:taxon-name> (<tp:taxon-name><tp:taxon-name-part taxon-name-part-type="phylum">Platyhelminthes</tp:taxon-name-part></tp:taxon-name>: <tp:taxon-name><tp:taxon-name-part taxon-name-part-type="order">Polycladida</tp:taxon-name-part></tp:taxon-name>) from Cabo Frio, southeastern Brazil, with the description of a new species.</article-title><source>Zootaxa</source><volume>3873</volume>: <fpage>495</fpage>–<lpage>525</lpage>. <ext-link xlink:href="10.11646/zootaxa.3873.5.3" ext-link-type="doi" xlink:type="simple">https://doi.org/10.11646/zootaxa.3873.5.3</ext-link></mixed-citation></ref><ref id="B6"><mixed-citation xmlns:xlink="http://www.w3.org/1999/xlink" xlink:type="simple"><person-group><name name-style="western"><surname>Bahia</surname><given-names>J</given-names></name><name name-style="western"><surname>Padula</surname><given-names>V</given-names></name><name name-style="western"><surname>Schrödl</surname><given-names>M</given-names></name></person-group> (<year>2017</year>) <article-title><tp:taxon-name><tp:taxon-name-part taxon-name-part-type="order">Polycladida</tp:taxon-name-part></tp:taxon-name> phylogeny and evolution: Integrating evidence from 28S rDNA and morphology.</article-title><source>Organisms, Diversity &amp; Evolution</source><volume>17</volume>(<issue>3</issue>): <fpage>653</fpage>–<lpage>678</lpage>. <ext-link xlink:href="10.1007/s13127-017-0327-5" ext-link-type="doi" xlink:type="simple">https://doi.org/10.1007/s13127-017-0327-5</ext-link></mixed-citation></ref><ref id="B2"><mixed-citation xmlns:xlink="http://www.w3.org/1999/xlink" xlink:type="simple"><person-group><name name-style="western"><surname>Bahia</surname><given-names>J</given-names></name><name name-style="western"><surname>Schrödl</surname><given-names>M</given-names></name></person-group> (<year>2018</year>) <article-title>Brazilian <tp:taxon-name><tp:taxon-name-part taxon-name-part-type="order">Polycladida</tp:taxon-name-part></tp:taxon-name> (<tp:taxon-name><tp:taxon-name-part taxon-name-part-type="class">Rhabditophora</tp:taxon-name-part></tp:taxon-name>: <tp:taxon-name><tp:taxon-name-part taxon-name-part-type="phylum">Platyhelminthes</tp:taxon-name-part></tp:taxon-name>): Rediscovery of Marcus’ type material and general revision.</article-title><source>Zootaxa,</source><volume>4490</volume>(<issue>1</issue>): <fpage>1</fpage>–<lpage>121</lpage>. <ext-link xlink:href="10.11646/zootaxa.4490.1.1" ext-link-type="doi" xlink:type="simple">https://doi.org/10.11646/zootaxa.4490.1.1</ext-link></mixed-citation></ref><ref id="B61"><mixed-citation xmlns:xlink="http://www.w3.org/1999/xlink" xlink:type="simple"><person-group><name name-style="western"><surname>Quiroga</surname><given-names>SY</given-names></name><name name-style="western"><surname>Bolaos</surname><given-names>DM</given-names></name><name name-style="western"><surname>Litvaitis</surname><given-names>MK</given-names></name></person-group> (<year>2004a</year>) <article-title>A checklist of polyclad flatworms (<tp:taxon-name><tp:taxon-name-part taxon-name-part-type="phylum">Platyhelminthes</tp:taxon-name-part></tp:taxon-name>: <tp:taxon-name><tp:taxon-name-part taxon-name-part-type="order">Polycladida</tp:taxon-name-part></tp:taxon-name>) from the Caribbean coast of Colombia, South America.</article-title><source>Zootaxa</source><volume>633</volume>: <fpage>1</fpage>–<lpage>12</lpage>. <ext-link xlink:href="10.11646/zootaxa.633.1.1" ext-link-type="doi" xlink:type="simple">https://doi.org/10.11646/zootaxa.633.1.1</ext-link></mixed-citation></ref><ref id="B68"><mixed-citation xmlns:xlink="http://www.w3.org/1999/xlink" xlink:type="simple"><person-group><name name-style="western"><surname>Sreeraj</surname><given-names>CR</given-names></name><name name-style="western"><surname>Raghunathan</surname><given-names>C</given-names></name></person-group> (<year>2015</year>) <article-title>A report on the coral reef dwelling polyclads of Nicobar Islands, India.</article-title><source>Proceedings of the International Academy of Ecology and Environmental Sciences</source><volume>5</volume>: <fpage>83</fpage>–<lpage>88</lpage>.</mixed-citation></ref></ref-list></tp:taxon-treatment>
