# Supplementary material for: ﻿Polyclads (Platyhelminthes) in the southern Gulf of Mexico: unveiling biodiversity and descriptions of two new species
Source: Zookeys. 2024 Dec 13;1221:103–44. doi: 10.3897/zookeys.1221.128260 (PMC11662208; doi:10.3897/zookeys.1221.128260)
Supplement: XML Treatment for Thysanozoon brocchii [file zookeys.1221.128260-treatment16.xml]

<!DOCTYPE tp:taxon-treatment
  PUBLIC "-//TaxonX//DTD Taxonomic Treatment Publishing DTD v0 20100105//EN" "tax-treatment-NSO.dtd">
<tp:taxon-treatment xmlns:tp="http://www.plazi.org/taxpub"><tp:treatment-meta><kwd-group><label>Taxon classification</label><kwd>
                <named-content content-type="kingdom">Animalia</named-content>
              </kwd><kwd>
                <named-content content-type="order">﻿Polycladida</named-content>
              </kwd><kwd>
                <named-content content-type="family">﻿Pseudocerotidae</named-content>
              </kwd></kwd-group><mixed-citation publication-type="journal"><person-group><name><surname>Cuadrado</surname><given-names>Daniel</given-names></name><name><surname>Hernández-Gonzalez</surname><given-names>Alejandro</given-names></name><name><surname>Noreña</surname><given-names>Carolina</given-names></name><name><surname>Simões</surname><given-names>Nuno</given-names></name></person-group><article-title>﻿Polyclads (<tp:taxon-name><tp:taxon-name-part taxon-name-part-type="phylum">Platyhelminthes</tp:taxon-name-part></tp:taxon-name>) in the southern Gulf of Mexico: unveiling biodiversity and descriptions of two new species</article-title><source>Zookeys</source><day>13</day><month>12</month><year>2024</year><volume>1221</volume><fpage>103</fpage><lpage>144</lpage><pub-id pub-id-type="doi">10.3897/zookeys.1221.128260</pub-id></mixed-citation></tp:treatment-meta><tp:nomenclature><label>﻿</label><tp:taxon-name>
              <object-id xmlns:xlink="http://www.w3.org/1999/xlink" content-type="arpha" xlink:type="simple">E9481E49-63F5-5375-82F5-A6E36D6B7859</object-id>
              <tp:taxon-name-part taxon-name-part-type="genus" reg="Thysanozoon">Thysanozoon</tp:taxon-name-part>
              <tp:taxon-name-part taxon-name-part-type="species" reg="brocchii">brocchii</tp:taxon-name-part>
            </tp:taxon-name><tp:taxon-authority>(Risso, 1818)</tp:taxon-authority><xref ref-type="fig" rid="F16">Fig. 16</xref></tp:nomenclature><tp:treatment-sec sec-type="material" id="SECID0EEZBG"><title>Material examined.</title><p><bold>Campeche coast, Mexico</bold> • 1; Cayo Arcas; <named-content xmlns:xlink="http://www.w3.org/1999/xlink" content-type="dwc:verbatimCoordinates" xlink:type="simple"><named-content content-type="geo-json" specific-use="{&#34;type&#34;:&#34;Point&#34;,&#34;coordinates&#34;:[-92.000000,20.200000]}" id="NCID0EPZBG" xlink:type="simple">20.2°N, 92.0°W</named-content></named-content>; 6.3 m; 22 Apr. 2018; A. Hernández leg.; <abbrev xmlns:xlink="http://www.w3.org/1999/xlink" content-type="institution" xlink:title="Colección regional de Policladidos de la Península del Yucatán, Mexico" id="ABBRID0EUZBG" xlink:type="simple">CRPPY</abbrev>-0068 • 1; Cayo Arcas; <named-content xmlns:xlink="http://www.w3.org/1999/xlink" content-type="dwc:verbatimCoordinates" xlink:type="simple"><named-content content-type="geo-json" specific-use="{&#34;type&#34;:&#34;Point&#34;,&#34;coordinates&#34;:[-92.000000,20.200000]}" id="NCID0E3ZBG" xlink:type="simple">20.2°N, 92.0°W</named-content></named-content>; 13.2 m; 24 Apr. 2018; A. Hernández leg.; <abbrev xmlns:xlink="http://www.w3.org/1999/xlink" content-type="institution" xlink:title="Colección regional de Policladidos de la Península del Yucatán, Mexico" id="ABBRID0EB1BG" xlink:type="simple">CRPPY</abbrev>-0076.</p></tp:treatment-sec><tp:treatment-sec sec-type="distribution" id="SECID0EG1BG"><title>Distribution.</title><p>The species was described from Naples, Italy (<xref ref-type="bibr" rid="B64">Risso 1818</xref>). It is considered a cosmopolitan species, reported in the Mediterranean Sea, the United Kingdom, and southern and western Africa. In the western Atlantic, <italic><tp:taxon-name><tp:taxon-name-part taxon-name-part-type="genus" reg="Thysanozoon">Thysanozoon</tp:taxon-name-part><tp:taxon-name-part taxon-name-part-type="species" reg="brocchii">brocchii</tp:taxon-name-part></tp:taxon-name></italic> has been recorded in the Gulf of Mexico (<xref ref-type="bibr" rid="B29">Hyman 1952</xref>; <xref ref-type="bibr" rid="B44">Marcus and Marcus 1968</xref>); Caribbean coast of Colombia (<xref ref-type="bibr" rid="B61">Quiroga et al. 2004a</xref>, <xref ref-type="bibr" rid="B62">2004b</xref>); Brazil (<xref ref-type="bibr" rid="B4">Bahia et al. 2014</xref>, <xref ref-type="bibr" rid="B5">2015</xref>, <xref ref-type="bibr" rid="B6">2017</xref>; <xref ref-type="bibr" rid="B2">Bahia and Schrödl 2018</xref>); Canary Islands (<xref ref-type="bibr" rid="B18">De Vera et al. 2009</xref>); Argentina (<xref ref-type="bibr" rid="B10">Brusa et al. 2009</xref>). In the Pacific it has been recorded in Japan and New Zealand (<xref ref-type="bibr" rid="B58">Prudhoe 1985</xref>). The record for Cayo Arcas, Campeche, represents the first record for Mexico.</p></tp:treatment-sec><tp:treatment-sec sec-type="description" id="SECID0EH3BG"><title>Description.</title><p>Body oval-shaped and firm consistency, 1.5 cm in length and 0.5 cm in width. Background colour ranges from brown to yellowish-ochre. Two stripes of paler cream spots, one longitudinally and the other perpendicular, form an inverted cross (Fig. <xref ref-type="fig" rid="F16">16A, B</xref>). The dorsal surface is covered with characteristic papillae, decreasing in size towards the margin. Pseudotentacles complex with multiple folds (Fig. <xref ref-type="fig" rid="F16">16D</xref>). Ruffled pharynx located in the first 1/3 of the body, with the oral opening in the middle. Two male copulatory apparatus and positioned close to the female organ in the ventral central region of the body. Sucker at the beginning of the second 1/2 of the body (Fig. <xref ref-type="fig" rid="F16">16C</xref>).</p></tp:treatment-sec><tp:treatment-sec sec-type="remarks" id="SECID0EZ3BG"><title>Remarks.</title><p><italic><tp:taxon-name><tp:taxon-name-part taxon-name-part-type="genus" reg="Thysanozoon">Thysanozoon</tp:taxon-name-part><tp:taxon-name-part taxon-name-part-type="species" reg="brocchii">brocchii</tp:taxon-name-part></tp:taxon-name></italic> is noted for the abundance of papillae covering its dorsal surface and its cosmopolitan distribution. Various morphological descriptions with distinct colour patterns occur for different localities (<xref ref-type="bibr" rid="B4">Bahia et al. 2014</xref>). Molecular analysis of the different populations of this species is needed to identify potential divergences among the cited locations.</p><fig id="F16" position="float" orientation="portrait"><object-id xmlns:xlink="http://www.w3.org/1999/xlink" content-type="doi" xlink:type="simple">10.3897/zookeys.1221.128260.figure16</object-id><object-id xmlns:xlink="http://www.w3.org/1999/xlink" content-type="arpha" xlink:type="simple">1D1462EE-8CF8-5D94-A667-3ACF18CD04AE</object-id><label>Figure 16.</label><caption><p><italic><tp:taxon-name><tp:taxon-name-part taxon-name-part-type="genus" reg="Thysanozoon">Thysanozoon</tp:taxon-name-part><tp:taxon-name-part taxon-name-part-type="species" reg="brocchii">brocchii</tp:taxon-name-part></tp:taxon-name></italic><bold>A</bold> dorsal view <bold>B</bold> In situ <bold>C</bold> ventral view <bold>D</bold> detail of the dorsal surface; papillae, cerebral eyes, and pseudotentacles.</p></caption><graphic xmlns:xlink="http://www.w3.org/1999/xlink" xlink:href="zookeys-1221-103_article-128260__-g016.jpg" position="float" orientation="portrait" xlink:type="simple" id="oo_1197988.jpg"><uri content-type="original_file" xlink:type="simple">https://binary.pensoft.net/fig/1197988</uri></graphic></fig></tp:treatment-sec><ref-list><ref id="B64"><mixed-citation xmlns:xlink="http://www.w3.org/1999/xlink" xlink:type="simple"><person-group><name name-style="western"><surname>Risso</surname><given-names>A</given-names></name></person-group> (<year>1818</year>) <article-title>Sur quelques gastéropodes nouveaux, nudibranches et tectibranches observes dans la mer de Nice.</article-title><source>Journal de Physique chimie et Histoire Naturelle</source><volume>87</volume>: <fpage>368</fpage>–<lpage>376</lpage>.</mixed-citation></ref><ref id="B29"><mixed-citation xmlns:xlink="http://www.w3.org/1999/xlink" xlink:type="simple"><person-group><name name-style="western"><surname>Hyman</surname><given-names>LH</given-names></name></person-group> (<year>1952</year>) <article-title>Further notes on the turbellarian fauna of the Atlantic coast of the United States.</article-title><source>Biological Bulletin of the Marine Biological Laboratory of Woods Hole</source><volume>103</volume>: <fpage>195</fpage>–<lpage>200</lpage>. <ext-link xlink:href="10.2307/1538446" ext-link-type="doi" xlink:type="simple">https://doi.org/10.2307/1538446</ext-link></mixed-citation></ref><ref id="B44"><mixed-citation xmlns:xlink="http://www.w3.org/1999/xlink" xlink:type="simple"><person-group><name name-style="western"><surname>Marcus</surname><given-names>E</given-names></name><name name-style="western"><surname>Marcus</surname><given-names>E</given-names></name></person-group> (<year>1968</year>) <article-title><tp:taxon-name><tp:taxon-name-part taxon-name-part-type="order">Polycladida</tp:taxon-name-part></tp:taxon-name> from Curaao and faunistically related regions.</article-title><source>Studies on the Fauna of Curaao and other Caribbean Islands</source><volume>26</volume>: <fpage>1</fpage>–<lpage>134</lpage>.</mixed-citation></ref><ref id="B61"><mixed-citation xmlns:xlink="http://www.w3.org/1999/xlink" xlink:type="simple"><person-group><name name-style="western"><surname>Quiroga</surname><given-names>SY</given-names></name><name name-style="western"><surname>Bolaos</surname><given-names>DM</given-names></name><name name-style="western"><surname>Litvaitis</surname><given-names>MK</given-names></name></person-group> (<year>2004a</year>) <article-title>A checklist of polyclad flatworms (<tp:taxon-name><tp:taxon-name-part taxon-name-part-type="phylum">Platyhelminthes</tp:taxon-name-part></tp:taxon-name>: <tp:taxon-name><tp:taxon-name-part taxon-name-part-type="order">Polycladida</tp:taxon-name-part></tp:taxon-name>) from the Caribbean coast of Colombia, South America.</article-title><source>Zootaxa</source><volume>633</volume>: <fpage>1</fpage>–<lpage>12</lpage>. <ext-link xlink:href="10.11646/zootaxa.633.1.1" ext-link-type="doi" xlink:type="simple">https://doi.org/10.11646/zootaxa.633.1.1</ext-link></mixed-citation></ref><ref id="B62"><mixed-citation xmlns:xlink="http://www.w3.org/1999/xlink" xlink:type="simple"><person-group><name name-style="western"><surname>Quiroga</surname><given-names>SY</given-names></name><name name-style="western"><surname>Bolaños</surname><given-names>M</given-names></name><name name-style="western"><surname>Litvaitis</surname><given-names>MK</given-names></name></person-group> (<year>2004b</year>) <article-title>Policládidos (<tp:taxon-name><tp:taxon-name-part taxon-name-part-type="phylum">Platyhelminthes</tp:taxon-name-part></tp:taxon-name>: “<tp:taxon-name><tp:taxon-name-part taxon-name-part-type="class">Turbellaria</tp:taxon-name-part></tp:taxon-name>”) del Atlántico Tropical Occidental.</article-title><source>Biota Colombiana</source><volume>5</volume>(<issue>2</issue>): <fpage>159</fpage>–<lpage>172</lpage>.</mixed-citation></ref><ref id="B4"><mixed-citation xmlns:xlink="http://www.w3.org/1999/xlink" xlink:type="simple"><person-group><name name-style="western"><surname>Bahia</surname><given-names>J</given-names></name><name name-style="western"><surname>Padula</surname><given-names>V</given-names></name><name name-style="western"><surname>Passeri</surname><given-names>Lavrado H</given-names></name><name name-style="western"><surname>Quiroga</surname><given-names>S</given-names></name></person-group> (<year>2014</year>) <article-title>Taxonomy of <tp:taxon-name><tp:taxon-name-part taxon-name-part-type="suborder">Cotylea</tp:taxon-name-part></tp:taxon-name> (<tp:taxon-name><tp:taxon-name-part taxon-name-part-type="phylum">Platyhelminthes</tp:taxon-name-part></tp:taxon-name>: <tp:taxon-name><tp:taxon-name-part taxon-name-part-type="order">Polycladida</tp:taxon-name-part></tp:taxon-name>) from Cabo Frio, southeastern Brazil, with the description of a new species.</article-title><source>Zootaxa</source><volume>3873</volume>: <fpage>495</fpage>–<lpage>525</lpage>. <ext-link xlink:href="10.11646/zootaxa.3873.5.3" ext-link-type="doi" xlink:type="simple">https://doi.org/10.11646/zootaxa.3873.5.3</ext-link></mixed-citation></ref><ref id="B5"><mixed-citation xmlns:xlink="http://www.w3.org/1999/xlink" xlink:type="simple"><person-group><name name-style="western"><surname>Bahia</surname><given-names>J</given-names></name><name name-style="western"><surname>Padula</surname><given-names>V</given-names></name><name name-style="western"><surname>Dorigo</surname><given-names>Correia M</given-names></name><name name-style="western"><surname>Sovierzoski</surname><given-names>H</given-names></name></person-group> (<year>2015</year>) <article-title>First records of the order <tp:taxon-name><tp:taxon-name-part taxon-name-part-type="order">Polycladida</tp:taxon-name-part></tp:taxon-name> (<tp:taxon-name><tp:taxon-name-part taxon-name-part-type="phylum">Platyhelminthes</tp:taxon-name-part></tp:taxon-name>, <tp:taxon-name><tp:taxon-name-part taxon-name-part-type="class">Rhabditophora</tp:taxon-name-part></tp:taxon-name>) from reef ecosystems of Alagoas State, north-eastern Brazil, with the description of <italic><tp:taxon-name><tp:taxon-name-part taxon-name-part-type="genus">Thysanozoon</tp:taxon-name-part><tp:taxon-name-part taxon-name-part-type="species">alagoensis</tp:taxon-name-part></tp:taxon-name></italic> sp. nov.</article-title><source>Journal of the Marine Biological Association of the United Kingdom</source><volume>95</volume>: <fpage>1653</fpage>–<lpage>1666</lpage>. <ext-link xlink:href="10.1017/S0025315415000922" ext-link-type="doi" xlink:type="simple">https://doi.org/10.1017/S0025315415000922</ext-link></mixed-citation></ref><ref id="B6"><mixed-citation xmlns:xlink="http://www.w3.org/1999/xlink" xlink:type="simple"><person-group><name name-style="western"><surname>Bahia</surname><given-names>J</given-names></name><name name-style="western"><surname>Padula</surname><given-names>V</given-names></name><name name-style="western"><surname>Schrödl</surname><given-names>M</given-names></name></person-group> (<year>2017</year>) <article-title><tp:taxon-name><tp:taxon-name-part taxon-name-part-type="order">Polycladida</tp:taxon-name-part></tp:taxon-name> phylogeny and evolution: Integrating evidence from 28S rDNA and morphology.</article-title><source>Organisms, Diversity &amp; Evolution</source><volume>17</volume>(<issue>3</issue>): <fpage>653</fpage>–<lpage>678</lpage>. <ext-link xlink:href="10.1007/s13127-017-0327-5" ext-link-type="doi" xlink:type="simple">https://doi.org/10.1007/s13127-017-0327-5</ext-link></mixed-citation></ref><ref id="B2"><mixed-citation xmlns:xlink="http://www.w3.org/1999/xlink" xlink:type="simple"><person-group><name name-style="western"><surname>Bahia</surname><given-names>J</given-names></name><name name-style="western"><surname>Schrödl</surname><given-names>M</given-names></name></person-group> (<year>2018</year>) <article-title>Brazilian <tp:taxon-name><tp:taxon-name-part taxon-name-part-type="order">Polycladida</tp:taxon-name-part></tp:taxon-name> (<tp:taxon-name><tp:taxon-name-part taxon-name-part-type="class">Rhabditophora</tp:taxon-name-part></tp:taxon-name>: <tp:taxon-name><tp:taxon-name-part taxon-name-part-type="phylum">Platyhelminthes</tp:taxon-name-part></tp:taxon-name>): Rediscovery of Marcus’ type material and general revision.</article-title><source>Zootaxa,</source><volume>4490</volume>(<issue>1</issue>): <fpage>1</fpage>–<lpage>121</lpage>. <ext-link xlink:href="10.11646/zootaxa.4490.1.1" ext-link-type="doi" xlink:type="simple">https://doi.org/10.11646/zootaxa.4490.1.1</ext-link></mixed-citation></ref><ref id="B18"><mixed-citation xmlns:xlink="http://www.w3.org/1999/xlink" xlink:type="simple"><person-group><name name-style="western"><surname>De Vera</surname><given-names>A</given-names></name><name name-style="western"><surname>Moro</surname><given-names>L</given-names></name><name name-style="western"><surname>Bacallado</surname><given-names>JJ</given-names></name><name name-style="western"><surname>Hernndez</surname><given-names>F</given-names></name></person-group> (<year>2009</year>) <article-title>Contribución al conocimiento de la biodiversidad de policlados (<tp:taxon-name><tp:taxon-name-part taxon-name-part-type="phylum">Platyhelminthes</tp:taxon-name-part></tp:taxon-name>, <tp:taxon-name><tp:taxon-name-part taxon-name-part-type="class">Turbellaria</tp:taxon-name-part></tp:taxon-name>) en las Islas Canarias.</article-title><source>Revista de la Academia Canaria de Ciencias</source><volume>20</volume>(<issue>4</issue>): <fpage>45</fpage>–<lpage>59</lpage>. <ext-link xlink:href="https://biostor.org/reference/140805" ext-link-type="uri" xlink:type="simple">https://biostor.org/reference/140805</ext-link></mixed-citation></ref><ref id="B10"><mixed-citation xmlns:xlink="http://www.w3.org/1999/xlink" xlink:type="simple"><person-group><name name-style="western"><surname>Brusa</surname><given-names>F</given-names></name><name name-style="western"><surname>Damborenea</surname><given-names>C</given-names></name><name name-style="western"><surname>Quiroga</surname><given-names>S</given-names></name></person-group> (<year>2009</year>) <article-title>First records of <tp:taxon-name><tp:taxon-name-part taxon-name-part-type="family">Pseudocerotidae</tp:taxon-name-part></tp:taxon-name> (<tp:taxon-name><tp:taxon-name-part taxon-name-part-type="phylum">Platyhelminthes</tp:taxon-name-part></tp:taxon-name>: <tp:taxon-name><tp:taxon-name-part taxon-name-part-type="order">Polycladida</tp:taxon-name-part></tp:taxon-name>: <tp:taxon-name><tp:taxon-name-part taxon-name-part-type="suborder">Cotylea</tp:taxon-name-part></tp:taxon-name>) from Patagonia, Argentina.</article-title><source>Zootaxa</source><volume>2283</volume>: <fpage>51</fpage>–<lpage>59</lpage>. <ext-link xlink:href="10.11646/zootaxa.2283.1.5" ext-link-type="doi" xlink:type="simple">https://doi.org/10.11646/zootaxa.2283.1.5</ext-link></mixed-citation></ref><ref id="B58"><mixed-citation xmlns:xlink="http://www.w3.org/1999/xlink" xlink:type="simple"><person-group><name name-style="western"><surname>Prudhoe</surname><given-names>S</given-names></name></person-group> (<year>1985</year>) <source>A monograph on polyclad <tp:taxon-name><tp:taxon-name-part taxon-name-part-type="class">Turbellaria</tp:taxon-name-part></tp:taxon-name>.</source><publisher-name>Oxford University Press</publisher-name>, <publisher-loc>Oxford, New York, Toronto</publisher-loc>, <size units="page">259 pp</size>.</mixed-citation></ref></ref-list></tp:taxon-treatment>
