# Supplementary material for: ﻿Polyclads (Platyhelminthes) in the southern Gulf of Mexico: unveiling biodiversity and descriptions of two new species
Source: Zookeys. 2024 Dec 13;1221:103–44. doi: 10.3897/zookeys.1221.128260 (PMC11662208; doi:10.3897/zookeys.1221.128260)
Supplement: XML Treatment for Phaenocelis medvedica [file zookeys.1221.128260-treatment17.xml]

<!DOCTYPE tp:taxon-treatment
  PUBLIC "-//TaxonX//DTD Taxonomic Treatment Publishing DTD v0 20100105//EN" "tax-treatment-NSO.dtd">
<tp:taxon-treatment xmlns:tp="http://www.plazi.org/taxpub"><tp:treatment-meta><kwd-group><label>Taxon classification</label><kwd>
                <named-content content-type="kingdom">Animalia</named-content>
              </kwd><kwd>
                <named-content content-type="order">﻿Polycladida</named-content>
              </kwd><kwd>
                <named-content content-type="family">Cryptocelididae</named-content>
              </kwd></kwd-group><mixed-citation publication-type="journal"><person-group><name><surname>Cuadrado</surname><given-names>Daniel</given-names></name><name><surname>Hernández-Gonzalez</surname><given-names>Alejandro</given-names></name><name><surname>Noreña</surname><given-names>Carolina</given-names></name><name><surname>Simões</surname><given-names>Nuno</given-names></name></person-group><article-title>﻿Polyclads (<tp:taxon-name><tp:taxon-name-part taxon-name-part-type="phylum">Platyhelminthes</tp:taxon-name-part></tp:taxon-name>) in the southern Gulf of Mexico: unveiling biodiversity and descriptions of two new species</article-title><source>Zookeys</source><day>13</day><month>12</month><year>2024</year><volume>1221</volume><fpage>103</fpage><lpage>144</lpage><pub-id pub-id-type="doi">10.3897/zookeys.1221.128260</pub-id></mixed-citation></tp:treatment-meta><tp:nomenclature><label>﻿</label><tp:taxon-name>
              <object-id xmlns:xlink="http://www.w3.org/1999/xlink" content-type="arpha" xlink:type="simple">0771719D-9953-56EB-9EEB-3D052ABDE0A9</object-id>
              <tp:taxon-name-part taxon-name-part-type="genus" reg="Phaenocelis">Phaenocelis</tp:taxon-name-part>
              <tp:taxon-name-part taxon-name-part-type="species" reg="medvedica">medvedica</tp:taxon-name-part>
            </tp:taxon-name><tp:taxon-authority>Marcus, 1952</tp:taxon-authority><xref ref-type="fig" rid="F17">Fig. 17</xref></tp:nomenclature><tp:treatment-sec sec-type="material" id="SECID0EDAAI"><title>Material examined.</title><p><bold>Campeche coast, Mexico</bold> • 1; Cayo Arcas; <named-content xmlns:xlink="http://www.w3.org/1999/xlink" content-type="dwc:verbatimCoordinates" xlink:type="simple"><named-content content-type="geo-json" specific-use="{&#34;type&#34;:&#34;Point&#34;,&#34;coordinates&#34;:[-92.000000,20.200000]}" id="NCID0EOAAI" xlink:type="simple">20.2°N, 92.0°W</named-content></named-content>; 6.2 m; 20 Aug. 2018; A. Hernández leg.; <abbrev xmlns:xlink="http://www.w3.org/1999/xlink" content-type="institution" xlink:title="Colección regional de Policladidos de la Península del Yucatán, Mexico" id="ABBRID0ETAAI" xlink:type="simple">CRPPY</abbrev>-0109 • 1; Cayo Arcas; <named-content xmlns:xlink="http://www.w3.org/1999/xlink" content-type="dwc:verbatimCoordinates" xlink:type="simple"><named-content content-type="geo-json" specific-use="{&#34;type&#34;:&#34;Point&#34;,&#34;coordinates&#34;:[-92.000000,20.200000]}" id="NCID0E2AAI" xlink:type="simple">20.2°N, 92.0°W</named-content></named-content>; 3.3 m; 20 Aug. 2018; A. Hernández leg.; <abbrev xmlns:xlink="http://www.w3.org/1999/xlink" content-type="institution" xlink:title="Colección regional de Policladidos de la Península del Yucatán, Mexico" id="ABBRID0EABAI" xlink:type="simple">CRPPY</abbrev>-0112.</p></tp:treatment-sec><tp:treatment-sec sec-type="distribution" id="SECID0EFBAI"><title>Distribution.</title><p><italic><tp:taxon-name><tp:taxon-name-part taxon-name-part-type="genus" reg="Phaenocelis">Phaenocelis</tp:taxon-name-part><tp:taxon-name-part taxon-name-part-type="species" reg="medvedica">medvedica</tp:taxon-name-part></tp:taxon-name></italic> was recorded in Brazil (<xref ref-type="bibr" rid="B42">Marcus 1952</xref>; <xref ref-type="bibr" rid="B5">Bahia et al. 2015</xref>; <xref ref-type="bibr" rid="B2">Bahia and Schrödl 2018</xref>); Caribbean coast of Colombia (<xref ref-type="bibr" rid="B61">Quiroga et al. 2004a</xref>, <xref ref-type="bibr" rid="B62">2004b</xref>). New record for the Campeche coast and Gulf of Mexico.</p></tp:treatment-sec><tp:treatment-sec sec-type="description" id="SECID0ENCAI"><title>Description.</title><p>Body shape elongated with rounded anterior end and pointed posterior end, 0.45 cm in length and 0.2 cm in width. Translucent pinkish colouration, including two longitudinal dark brown rows parallel to the main body’s axis (Fig. <xref ref-type="fig" rid="F17">17A</xref>). Two elongated clusters of cerebral eyes and two small groups of tentacular eyes sparsely distributed. Small marginal eyes along the entire body margin. (Fig. <xref ref-type="fig" rid="F17">17B</xref>). Pharynx central, occupies 1/3 of the body size. Male and female reproductive organs located in the second 1/2 of the body with the morphological features of <italic><tp:taxon-name><tp:taxon-name-part taxon-name-part-type="genus" reg="Phaenocelis">P.</tp:taxon-name-part><tp:taxon-name-part taxon-name-part-type="species" reg="medvedica">medvedica</tp:taxon-name-part></tp:taxon-name></italic>. <bold><italic>Reproductive system</italic>.</bold> The male reproductive system consists of a large and muscular interpolated prostatic vesicle, a slightly muscular seminal vesicle, and a large, coiled cirrus. Female copulatory organ with a bulbous vagina and large Lang’s vesicle (Fig. <xref ref-type="fig" rid="F17">17C, D</xref>).</p><fig id="F17" position="float" orientation="portrait"><object-id xmlns:xlink="http://www.w3.org/1999/xlink" content-type="doi" xlink:type="simple">10.3897/zookeys.1221.128260.figure17</object-id><object-id xmlns:xlink="http://www.w3.org/1999/xlink" content-type="arpha" xlink:type="simple">03C0787A-120E-5F4F-8B3B-8D9E5C56ECA3</object-id><label>Figure 17.</label><caption><p><italic><tp:taxon-name><tp:taxon-name-part taxon-name-part-type="genus" reg="Phaenocelis">Phaenocelis</tp:taxon-name-part><tp:taxon-name-part taxon-name-part-type="species" reg="medvedica">medvedica</tp:taxon-name-part></tp:taxon-name></italic><bold>A</bold> dorsal view <bold>B</bold> detail of the marginal, cerebral and tentacular ocelli <bold>C</bold> sagittal section of the reproductive system <bold>D</bold> sagittal reconstruction of male and female apparatus.</p></caption><graphic xmlns:xlink="http://www.w3.org/1999/xlink" xlink:href="zookeys-1221-103_article-128260__-g017.jpg" position="float" orientation="portrait" xlink:type="simple" id="oo_1197989.jpg"><uri content-type="original_file" xlink:type="simple">https://binary.pensoft.net/fig/1197989</uri></graphic></fig></tp:treatment-sec><ref-list><ref id="B42"><mixed-citation xmlns:xlink="http://www.w3.org/1999/xlink" xlink:type="simple"><person-group><name name-style="western"><surname>Marcus</surname><given-names>E</given-names></name></person-group> (<year>1952</year>) <article-title><tp:taxon-name><tp:taxon-name-part taxon-name-part-type="class">Turbellaria</tp:taxon-name-part></tp:taxon-name> Brasileiros (10).</article-title><source>Boletins da Faculdade de Filosofia, Ciencias e Letras da Universidade de So Paulo Zoologia</source><volume>17</volume>: <fpage>5</fpage>–<lpage>186</lpage>. <ext-link xlink:href="10.11606/issn.2526-4877.bsffclzoologia.1952.125189" ext-link-type="doi" xlink:type="simple">https://doi.org/10.11606/issn.2526-4877.bsffclzoologia.1952.125189</ext-link></mixed-citation></ref><ref id="B5"><mixed-citation xmlns:xlink="http://www.w3.org/1999/xlink" xlink:type="simple"><person-group><name name-style="western"><surname>Bahia</surname><given-names>J</given-names></name><name name-style="western"><surname>Padula</surname><given-names>V</given-names></name><name name-style="western"><surname>Dorigo</surname><given-names>Correia M</given-names></name><name name-style="western"><surname>Sovierzoski</surname><given-names>H</given-names></name></person-group> (<year>2015</year>) <article-title>First records of the order <tp:taxon-name><tp:taxon-name-part taxon-name-part-type="order">Polycladida</tp:taxon-name-part></tp:taxon-name> (<tp:taxon-name><tp:taxon-name-part taxon-name-part-type="phylum">Platyhelminthes</tp:taxon-name-part></tp:taxon-name>, <tp:taxon-name><tp:taxon-name-part taxon-name-part-type="class">Rhabditophora</tp:taxon-name-part></tp:taxon-name>) from reef ecosystems of Alagoas State, north-eastern Brazil, with the description of <italic><tp:taxon-name><tp:taxon-name-part taxon-name-part-type="genus">Thysanozoon</tp:taxon-name-part><tp:taxon-name-part taxon-name-part-type="species">alagoensis</tp:taxon-name-part></tp:taxon-name></italic> sp. nov.</article-title><source>Journal of the Marine Biological Association of the United Kingdom</source><volume>95</volume>: <fpage>1653</fpage>–<lpage>1666</lpage>. <ext-link xlink:href="10.1017/S0025315415000922" ext-link-type="doi" xlink:type="simple">https://doi.org/10.1017/S0025315415000922</ext-link></mixed-citation></ref><ref id="B2"><mixed-citation xmlns:xlink="http://www.w3.org/1999/xlink" xlink:type="simple"><person-group><name name-style="western"><surname>Bahia</surname><given-names>J</given-names></name><name name-style="western"><surname>Schrödl</surname><given-names>M</given-names></name></person-group> (<year>2018</year>) <article-title>Brazilian <tp:taxon-name><tp:taxon-name-part taxon-name-part-type="order">Polycladida</tp:taxon-name-part></tp:taxon-name> (<tp:taxon-name><tp:taxon-name-part taxon-name-part-type="class">Rhabditophora</tp:taxon-name-part></tp:taxon-name>: <tp:taxon-name><tp:taxon-name-part taxon-name-part-type="phylum">Platyhelminthes</tp:taxon-name-part></tp:taxon-name>): Rediscovery of Marcus’ type material and general revision.</article-title><source>Zootaxa,</source><volume>4490</volume>(<issue>1</issue>): <fpage>1</fpage>–<lpage>121</lpage>. <ext-link xlink:href="10.11646/zootaxa.4490.1.1" ext-link-type="doi" xlink:type="simple">https://doi.org/10.11646/zootaxa.4490.1.1</ext-link></mixed-citation></ref><ref id="B61"><mixed-citation xmlns:xlink="http://www.w3.org/1999/xlink" xlink:type="simple"><person-group><name name-style="western"><surname>Quiroga</surname><given-names>SY</given-names></name><name name-style="western"><surname>Bolaos</surname><given-names>DM</given-names></name><name name-style="western"><surname>Litvaitis</surname><given-names>MK</given-names></name></person-group> (<year>2004a</year>) <article-title>A checklist of polyclad flatworms (<tp:taxon-name><tp:taxon-name-part taxon-name-part-type="phylum">Platyhelminthes</tp:taxon-name-part></tp:taxon-name>: <tp:taxon-name><tp:taxon-name-part taxon-name-part-type="order">Polycladida</tp:taxon-name-part></tp:taxon-name>) from the Caribbean coast of Colombia, South America.</article-title><source>Zootaxa</source><volume>633</volume>: <fpage>1</fpage>–<lpage>12</lpage>. <ext-link xlink:href="10.11646/zootaxa.633.1.1" ext-link-type="doi" xlink:type="simple">https://doi.org/10.11646/zootaxa.633.1.1</ext-link></mixed-citation></ref><ref id="B62"><mixed-citation xmlns:xlink="http://www.w3.org/1999/xlink" xlink:type="simple"><person-group><name name-style="western"><surname>Quiroga</surname><given-names>SY</given-names></name><name name-style="western"><surname>Bolaños</surname><given-names>M</given-names></name><name name-style="western"><surname>Litvaitis</surname><given-names>MK</given-names></name></person-group> (<year>2004b</year>) <article-title>Policládidos (<tp:taxon-name><tp:taxon-name-part taxon-name-part-type="phylum">Platyhelminthes</tp:taxon-name-part></tp:taxon-name>: “<tp:taxon-name><tp:taxon-name-part taxon-name-part-type="class">Turbellaria</tp:taxon-name-part></tp:taxon-name>”) del Atlántico Tropical Occidental.</article-title><source>Biota Colombiana</source><volume>5</volume>(<issue>2</issue>): <fpage>159</fpage>–<lpage>172</lpage>.</mixed-citation></ref></ref-list></tp:taxon-treatment>
