# Supplementary material for: ﻿Polyclads (Platyhelminthes) in the southern Gulf of Mexico: unveiling biodiversity and descriptions of two new species
Source: Zookeys. 2024 Dec 13;1221:103–44. doi: 10.3897/zookeys.1221.128260 (PMC11662208; doi:10.3897/zookeys.1221.128260)
Supplement: XML Treatment for Phaenocelis peleca [file zookeys.1221.128260-treatment18.xml]

<!DOCTYPE tp:taxon-treatment
  PUBLIC "-//TaxonX//DTD Taxonomic Treatment Publishing DTD v0 20100105//EN" "tax-treatment-NSO.dtd">
<tp:taxon-treatment xmlns:tp="http://www.plazi.org/taxpub"><tp:treatment-meta><kwd-group><label>Taxon classification</label><kwd>
                <named-content content-type="kingdom">Animalia</named-content>
              </kwd><kwd>
                <named-content content-type="order">﻿Polycladida</named-content>
              </kwd><kwd>
                <named-content content-type="family">Cryptocelididae</named-content>
              </kwd></kwd-group><mixed-citation publication-type="journal"><person-group><name><surname>Cuadrado</surname><given-names>Daniel</given-names></name><name><surname>Hernández-Gonzalez</surname><given-names>Alejandro</given-names></name><name><surname>Noreña</surname><given-names>Carolina</given-names></name><name><surname>Simões</surname><given-names>Nuno</given-names></name></person-group><article-title>﻿Polyclads (<tp:taxon-name><tp:taxon-name-part taxon-name-part-type="phylum">Platyhelminthes</tp:taxon-name-part></tp:taxon-name>) in the southern Gulf of Mexico: unveiling biodiversity and descriptions of two new species</article-title><source>Zookeys</source><day>13</day><month>12</month><year>2024</year><volume>1221</volume><fpage>103</fpage><lpage>144</lpage><pub-id pub-id-type="doi">10.3897/zookeys.1221.128260</pub-id></mixed-citation></tp:treatment-meta><tp:nomenclature><label>﻿</label><tp:taxon-name>
              <object-id xmlns:xlink="http://www.w3.org/1999/xlink" content-type="arpha" xlink:type="simple">243274CC-5C58-522E-A539-76136A97F033</object-id>
              <tp:taxon-name-part taxon-name-part-type="genus" reg="Phaenocelis">Phaenocelis</tp:taxon-name-part>
              <tp:taxon-name-part taxon-name-part-type="species" reg="peleca">peleca</tp:taxon-name-part>
            </tp:taxon-name><tp:taxon-authority>Marcus &amp; Marcus, 1968</tp:taxon-authority><xref ref-type="fig" rid="F18">Fig. 18</xref></tp:nomenclature><tp:treatment-sec sec-type="material" id="SECID0EXEAI"><title>Material examined.</title><p><bold>Campeche coast, Mexico</bold> • 2; Cayo Arcas; <named-content xmlns:xlink="http://www.w3.org/1999/xlink" content-type="dwc:verbatimCoordinates" xlink:type="simple"><named-content content-type="geo-json" specific-use="{&#34;type&#34;:&#34;Point&#34;,&#34;coordinates&#34;:[-92.000000,20.200000]}" id="NCID0ECFAI" xlink:type="simple">20.2°N, 92.0°W</named-content></named-content>; 2.2 m; 20 Apr. 2018; A. Hernández leg.; <abbrev xmlns:xlink="http://www.w3.org/1999/xlink" content-type="institution" xlink:title="Colección regional de Policladidos de la Península del Yucatán, Mexico" id="ABBRID0EHFAI" xlink:type="simple">CRPPY</abbrev>-0053 • 1; Cayo Arcas; <named-content xmlns:xlink="http://www.w3.org/1999/xlink" content-type="dwc:verbatimCoordinates" xlink:type="simple"><named-content content-type="geo-json" specific-use="{&#34;type&#34;:&#34;Point&#34;,&#34;coordinates&#34;:[-92.000000,20.200000]}" id="NCID0EPFAI" xlink:type="simple">20.2°N, 92.0°W</named-content></named-content>; 9.3 m; 24 Apr. 2018; A. Hernández leg.; <abbrev xmlns:xlink="http://www.w3.org/1999/xlink" content-type="institution" xlink:title="Colección regional de Policladidos de la Península del Yucatán, Mexico" id="ABBRID0EUFAI" xlink:type="simple">CRPPY</abbrev>-0077.</p></tp:treatment-sec><tp:treatment-sec sec-type="distribution" id="SECID0EZFAI"><title>Distribution.</title><p>Piscadera Bay, Curaçao, Caribbean Sea (<xref ref-type="bibr" rid="B44">Marcus and Marcus 1968</xref>). New record from the Campeche coast and Gulf of Mexico.</p></tp:treatment-sec><tp:treatment-sec sec-type="description" id="SECID0EDGAI"><title>Description.</title><p>Body shape oval and tapers in the posterior region, 4 cm in length, 2 cm in width. Compact consistency. Milky-translucent colouration, with translucent margin (Fig. <xref ref-type="fig" rid="F18">18A, C</xref>). Intestinal branches visible through transparency. Well-differentiated tentacular eyes; cerebral eyes in scattered, elongated clusters; abundant marginal eyes along the entire body margin (Fig. <xref ref-type="fig" rid="F18">18B</xref>). Pharynx ruffled, elongated and narrow. Male and female gonopores close to the oral pore. <bold><italic>Reproductive system</italic>.</bold> Male reproductive system (Fig. <xref ref-type="fig" rid="F18">18D, E</xref>) consists of a short, curved penis papilla, an elongated prostatic vesicle, and a short seminal vesicle with distally broad seminal ducts. Female reproductive system, poorly developed in the studied specimens (Fig. <xref ref-type="fig" rid="F18">18D, E</xref>), consists of an elongated vagina externa, surrounded by cement cells, a vagina interna and Lang’s vesicle.</p></tp:treatment-sec><tp:treatment-sec sec-type="remarks" id="SECID0E4GAI"><title>Remarks.</title><p>The specimen of the Gulf of Mexico aligns with the description of <italic><tp:taxon-name><tp:taxon-name-part taxon-name-part-type="genus" reg="Phaenocelis">Phaenocelis</tp:taxon-name-part><tp:taxon-name-part taxon-name-part-type="species" reg="peleca">peleca</tp:taxon-name-part></tp:taxon-name></italic> provided by <xref ref-type="bibr" rid="B44">Marcus and Marcus (1968)</xref>. Nonetheless, Mexican <italic><tp:taxon-name><tp:taxon-name-part taxon-name-part-type="genus" reg="Phaenocelis">P.</tp:taxon-name-part><tp:taxon-name-part taxon-name-part-type="species" reg="peleca">peleca</tp:taxon-name-part></tp:taxon-name></italic> specimens are larger than Caribbean ones (4 cm vs 2 cm), but present a short penis papilla compared to that given in the original description. Female apparatus differences are also observed, with the Cayo Arcas <italic><tp:taxon-name><tp:taxon-name-part taxon-name-part-type="genus" reg="Phaenocelis">P.</tp:taxon-name-part><tp:taxon-name-part taxon-name-part-type="species" reg="peleca">peleca</tp:taxon-name-part></tp:taxon-name></italic> having an elongated Lang’s vesicle compared to the round one in Caribbean individuals. These differences may be due to specimen size and maturity.</p><fig id="F18" position="float" orientation="portrait"><object-id xmlns:xlink="http://www.w3.org/1999/xlink" content-type="doi" xlink:type="simple">10.3897/zookeys.1221.128260.figure18</object-id><object-id xmlns:xlink="http://www.w3.org/1999/xlink" content-type="arpha" xlink:type="simple">D83E8511-829C-527F-A5D5-9CEEE6BBC46F</object-id><label>Figure 18.</label><caption><p><italic><tp:taxon-name><tp:taxon-name-part taxon-name-part-type="genus" reg="Phaenocelis">Phaenocelis</tp:taxon-name-part><tp:taxon-name-part taxon-name-part-type="species" reg="peleca">peleca</tp:taxon-name-part></tp:taxon-name></italic><bold>A</bold> live animal photographed on black background <bold>B</bold> anterior end with tentacular eyes and cerebral eyes <bold>C</bold> in situ <bold>D</bold> sagittal section of the reproductive system <bold>E</bold> sagittal reconstruction of male and female copulatory organs.</p></caption><graphic xmlns:xlink="http://www.w3.org/1999/xlink" xlink:href="zookeys-1221-103_article-128260__-g018.jpg" position="float" orientation="portrait" xlink:type="simple" id="oo_1197990.jpg"><uri content-type="original_file" xlink:type="simple">https://binary.pensoft.net/fig/1197990</uri></graphic></fig></tp:treatment-sec><ref-list><ref id="B44"><mixed-citation xmlns:xlink="http://www.w3.org/1999/xlink" xlink:type="simple"><person-group><name name-style="western"><surname>Marcus</surname><given-names>E</given-names></name><name name-style="western"><surname>Marcus</surname><given-names>E</given-names></name></person-group> (<year>1968</year>) <article-title><tp:taxon-name><tp:taxon-name-part taxon-name-part-type="order">Polycladida</tp:taxon-name-part></tp:taxon-name> from Curaao and faunistically related regions.</article-title><source>Studies on the Fauna of Curaao and other Caribbean Islands</source><volume>26</volume>: <fpage>1</fpage>–<lpage>134</lpage>.</mixed-citation></ref></ref-list></tp:taxon-treatment>
