# Supplementary material for: ﻿Polyclads (Platyhelminthes) in the southern Gulf of Mexico: unveiling biodiversity and descriptions of two new species
Source: Zookeys. 2024 Dec 13;1221:103–44. doi: 10.3897/zookeys.1221.128260 (PMC11662208; doi:10.3897/zookeys.1221.128260)
Supplement: XML Treatment for Stylochoplana sisalensis [file zookeys.1221.128260-treatment19.xml]

<!DOCTYPE tp:taxon-treatment
  PUBLIC "-//TaxonX//DTD Taxonomic Treatment Publishing DTD v0 20100105//EN" "tax-treatment-NSO.dtd">
<tp:taxon-treatment xmlns:tp="http://www.plazi.org/taxpub"><tp:treatment-meta><kwd-group><label>Taxon classification</label><kwd>
                <named-content content-type="kingdom">Animalia</named-content>
              </kwd><kwd>
                <named-content content-type="order">﻿Polycladida</named-content>
              </kwd><kwd>
                <named-content content-type="family">Stylochoplanidae</named-content>
              </kwd></kwd-group><mixed-citation publication-type="journal"><person-group><name><surname>Cuadrado</surname><given-names>Daniel</given-names></name><name><surname>Hernández-Gonzalez</surname><given-names>Alejandro</given-names></name><name><surname>Noreña</surname><given-names>Carolina</given-names></name><name><surname>Simões</surname><given-names>Nuno</given-names></name></person-group><article-title>﻿Polyclads (<tp:taxon-name><tp:taxon-name-part taxon-name-part-type="phylum">Platyhelminthes</tp:taxon-name-part></tp:taxon-name>) in the southern Gulf of Mexico: unveiling biodiversity and descriptions of two new species</article-title><source>Zookeys</source><day>13</day><month>12</month><year>2024</year><volume>1221</volume><fpage>103</fpage><lpage>144</lpage><pub-id pub-id-type="doi">10.3897/zookeys.1221.128260</pub-id></mixed-citation></tp:treatment-meta><tp:nomenclature><label>﻿</label><tp:taxon-name>
              <object-id xmlns:xlink="http://www.w3.org/1999/xlink" content-type="arpha" xlink:type="simple">C410244E-197C-5916-A288-C43254621CC2</object-id>
              <tp:taxon-name-part taxon-name-part-type="genus" reg="Stylochoplana">Stylochoplana</tp:taxon-name-part>
              <tp:taxon-name-part taxon-name-part-type="species" reg="sisalensis">sisalensis</tp:taxon-name-part>
              <object-id xmlns:xlink="http://www.w3.org/1999/xlink" content-type="zoobank" xlink:type="simple">https://zoobank.org/962C25B2-2F1B-4A9F-8897-B458D326398A</object-id>
            </tp:taxon-name><tp:taxon-status xmlns:xlink="http://www.w3.org/1999/xlink" xlink:type="simple">sp. nov.</tp:taxon-status><xref ref-type="fig" rid="F19">Fig. 19</xref></tp:nomenclature><tp:treatment-sec sec-type="material" id="SECID0EZKAI"><title>Material examined.</title><p><bold><italic>Holotype</italic>: Campeche coast, Mexico</bold> • 1; 9 slides; Cayos sumergidos del Oeste; <named-content xmlns:xlink="http://www.w3.org/1999/xlink" content-type="dwc:verbatimCoordinates" xlink:type="simple"><named-content content-type="geo-json" specific-use="{&#34;type&#34;:&#34;Point&#34;,&#34;coordinates&#34;:[-92.200000,20.400000]}" id="NCID0EHLAI" xlink:type="simple">20.4°N, 92.2°W</named-content></named-content>; 0 m; 11 Sep. 2017; A. Hernández leg.; <abbrev xmlns:xlink="http://www.w3.org/1999/xlink" content-type="institution" xlink:title="Colección regional de Policladidos de la Península del Yucatán, Mexico" id="ABBRID0EMLAI" xlink:type="simple">CRPPY</abbrev>-0013. <bold><italic>Paratypes</italic>: Campeche coast, Mexico</bold> • 1; Cayo Arcas; <named-content xmlns:xlink="http://www.w3.org/1999/xlink" content-type="dwc:verbatimCoordinates" xlink:type="simple"><named-content content-type="geo-json" specific-use="{&#34;type&#34;:&#34;Point&#34;,&#34;coordinates&#34;:[-92.000000,20.200000]}" id="NCID0EYLAI" xlink:type="simple">20.2°N, 92.0°W</named-content></named-content>; 6.2 m; 20 Aug. 2018; A. Hernández leg.; <abbrev xmlns:xlink="http://www.w3.org/1999/xlink" content-type="institution" xlink:title="Colección regional de Policladidos de la Península del Yucatán, Mexico" id="ABBRID0E4LAI" xlink:type="simple">CRPPY</abbrev>-0110 • 1; Cayo Arcas; <named-content xmlns:xlink="http://www.w3.org/1999/xlink" content-type="dwc:verbatimCoordinates" xlink:type="simple"><named-content content-type="geo-json" specific-use="{&#34;type&#34;:&#34;Point&#34;,&#34;coordinates&#34;:[-92.000000,20.200000]}" id="NCID0EFMAI" xlink:type="simple">20.2°N, 92.0°W</named-content></named-content>; 3.3 m; 20 Aug. 2018; A. Hernández leg.; <abbrev xmlns:xlink="http://www.w3.org/1999/xlink" content-type="institution" xlink:title="Colección regional de Policladidos de la Península del Yucatán, Mexico" id="ABBRID0EKMAI" xlink:type="simple">CRPPY</abbrev>-0111.</p></tp:treatment-sec><tp:treatment-sec sec-type="distribution" id="SECID0EPMAI"><title>Distribution.</title><p>Found in submerged West Keys of Reef Triángulos and Cayo Arcas, Campeche coast, Mexico.</p></tp:treatment-sec><tp:treatment-sec sec-type="description" id="SECID0EUMAI"><title>Description.</title><p>Body shape oval with rounded anterior and posterior end, 10 mm long and 5 mm wide. Whitish translucent colour with a pale brown tonality due to the gut contents. A network of independent intestinal branches, not anastomosing, extends to the body’s margin (Fig. <xref ref-type="fig" rid="F19">19A</xref>). Presence of two compact clusters tentacular eyes (12–17 eyes per cluster), two scattered clusters of cerebral eyes (15–20 eyes per cluster, distributed within 0.03 mm in front of the tentacular eyes) and some marginal eyes in the frontal region (Fig. <xref ref-type="fig" rid="F19">19B</xref>). Ruffled pharynx located in the second 1/3 of the body. <bold><italic>Reproductive system</italic>.</bold> Testes dorsal and ovaries ventral. Seminal vesicle well developed, elongated and wide surrounded by thin muscular walls. The ejaculatory duct runs upward, backward, and then curves downward before widening as it enters the penis papilla. Lining of walls of this internal dilation forms epithelial glandular prostate tissue which functions as a prostatic vesicle. The glandular prostate epithelium stores the secretion from the extra-vesicular glands (Fig. <xref ref-type="fig" rid="F19">19B, D</xref>). Conical, naked penis papilla (without a stylet) covered by a non-ciliated, flat epithelium. It projects into a deep male atrium, with a tall ciliated epithelium (Fig. <xref ref-type="fig" rid="F19">19C</xref>). The female copulatory organ was barely developed in the only specimen observed, so it could not be described in detail.</p></tp:treatment-sec><tp:treatment-sec sec-type="etymology" id="SECID0EONAI"><title>Etymology.</title><p>The name <italic><tp:taxon-name><tp:taxon-name-part taxon-name-part-type="genus" reg="Stylochoplana"/><tp:taxon-name-part taxon-name-part-type="species" reg="sisalensis">sisalensis</tp:taxon-name-part></tp:taxon-name></italic> is dedicated to the town where the research centre is located, the UNAM campus in Sisal, Yucatán province, Mexico.</p></tp:treatment-sec><tp:treatment-sec sec-type="remarks" id="SECID0E5NAI"><title>Remarks.</title><p>Currently, the genus <italic><tp:taxon-name><tp:taxon-name-part taxon-name-part-type="genus" reg="Stylochoplana">Stylochoplana</tp:taxon-name-part></tp:taxon-name></italic> comprises 25 valid species worldwide. This genus is one of the most species-rich within the order <tp:taxon-name><tp:taxon-name-part taxon-name-part-type="order">Polycladida</tp:taxon-name-part></tp:taxon-name> and has been divided into different informal groups by several authors (<xref ref-type="bibr" rid="B7">Bock 1913</xref>; <xref ref-type="bibr" rid="B44">Marcus and Marcus 1968</xref>) since it was described by <xref ref-type="bibr" rid="B69">Stimpson (1857)</xref>. <italic><tp:taxon-name><tp:taxon-name-part taxon-name-part-type="genus" reg="Stylochoplana">Stylochoplana</tp:taxon-name-part><tp:taxon-name-part taxon-name-part-type="species" reg="sisalensis">sisalensis</tp:taxon-name-part></tp:taxon-name></italic> is included in group B of <xref ref-type="bibr" rid="B7">Bock (1913)</xref> or B1 of <xref ref-type="bibr" rid="B44">Marcus and Marcus (1968)</xref>, characterised by tentacles absent, unarmed papilla peneal, absence of penial pocket, and Lang’s vesicle present. This group includes the following species:</p><list list-type="bullet"><list-item><p><italic><tp:taxon-name><tp:taxon-name-part taxon-name-part-type="genus" reg="Stylochoplana">S.</tp:taxon-name-part><tp:taxon-name-part taxon-name-part-type="species" reg="chilensis">chilensis</tp:taxon-name-part></tp:taxon-name></italic> (Schmarda, 1859): with epithelial-glandular prostate tissue (<xref ref-type="bibr" rid="B70">Stummer-Traunfels 1933</xref>).
                            </p></list-item><list-item><p><italic><tp:taxon-name><tp:taxon-name-part taxon-name-part-type="genus" reg="Stylochoplana">S.</tp:taxon-name-part><tp:taxon-name-part taxon-name-part-type="species" reg="chloranota">chloranota</tp:taxon-name-part></tp:taxon-name></italic> (Boone, 1929): with interpolated prostatic vesicle (<xref ref-type="bibr" rid="B30">Hyman 1953</xref>).
                            </p></list-item><list-item><p><italic><tp:taxon-name><tp:taxon-name-part taxon-name-part-type="genus" reg="Stylochoplana">S.</tp:taxon-name-part><tp:taxon-name-part taxon-name-part-type="species" reg="graffi">graffi</tp:taxon-name-part></tp:taxon-name></italic> (Laidlaw, 1906): with interpolated prostatic vesicle (<xref ref-type="bibr" rid="B7">Bock 1913</xref>).
                            </p></list-item><list-item><p><italic><tp:taxon-name><tp:taxon-name-part taxon-name-part-type="genus" reg="Stylochoplana">S.</tp:taxon-name-part><tp:taxon-name-part taxon-name-part-type="species" reg="longipenis">longipenis</tp:taxon-name-part></tp:taxon-name></italic> Hyman, 1953: with interpolated prostatic vesicle.
                            </p></list-item><list-item><p><italic><tp:taxon-name><tp:taxon-name-part taxon-name-part-type="genus" reg="Stylochoplana">S.</tp:taxon-name-part><tp:taxon-name-part taxon-name-part-type="species" reg="minuta">minuta</tp:taxon-name-part></tp:taxon-name></italic> Hyman, 1959: with epithelial-glandular prostate tissue, but forms a receptacle or container in the proximal region of the papilla peneal.
                            </p></list-item><list-item><p><italic><tp:taxon-name><tp:taxon-name-part taxon-name-part-type="genus" reg="Stylochoplana">S.</tp:taxon-name-part><tp:taxon-name-part taxon-name-part-type="species" reg="nadiae">nadiae</tp:taxon-name-part></tp:taxon-name></italic> (Melouk, 1941): without data.
                            </p></list-item><list-item><p><italic><tp:taxon-name><tp:taxon-name-part taxon-name-part-type="genus" reg="Stylochoplana">S.</tp:taxon-name-part><tp:taxon-name-part taxon-name-part-type="species" reg="suosensis">suosensis</tp:taxon-name-part></tp:taxon-name></italic> Kato, 1943: with epithelial-glandular prostate tissue. The female apparatus is not known, and so it is unknown whether the species belongs to B1 (with Lang’s vesicle) or B2 (without Lang’s vesicle).
                            </p></list-item><list-item><p><italic><tp:taxon-name><tp:taxon-name-part taxon-name-part-type="genus" reg="Stylochoplana">S.</tp:taxon-name-part><tp:taxon-name-part taxon-name-part-type="species" reg="utunomii">utunomii</tp:taxon-name-part></tp:taxon-name></italic> Kato, 1943: with epithelial-glandular prostate tissue.
                            </p></list-item><list-item><p><italic><tp:taxon-name><tp:taxon-name-part taxon-name-part-type="genus" reg="Stylochoplana">S.</tp:taxon-name-part><tp:taxon-name-part taxon-name-part-type="species" reg="walsergia">walsergia</tp:taxon-name-part></tp:taxon-name></italic> Marcus &amp; Marcus, 1968 (no. 12): with epithelial-glandular prostate tissue.
                            </p></list-item></list><p><italic><tp:taxon-name><tp:taxon-name-part taxon-name-part-type="genus" reg="Stylochoplana">Stylochoplana</tp:taxon-name-part><tp:taxon-name-part taxon-name-part-type="species" reg="sisalensis">sisalensis</tp:taxon-name-part></tp:taxon-name></italic> sp. nov. presents the greatest similarity with <italic><tp:taxon-name><tp:taxon-name-part taxon-name-part-type="genus" reg="Stylochoplana">S.</tp:taxon-name-part><tp:taxon-name-part taxon-name-part-type="species" reg="walsergia">walsergia</tp:taxon-name-part></tp:taxon-name></italic> from Brazil, <italic><tp:taxon-name><tp:taxon-name-part taxon-name-part-type="genus" reg="Stylochoplana">S.</tp:taxon-name-part><tp:taxon-name-part taxon-name-part-type="species" reg="chilensis">chilensis</tp:taxon-name-part></tp:taxon-name></italic> from Chile, <italic><tp:taxon-name><tp:taxon-name-part taxon-name-part-type="genus" reg="Stylochoplana">S.</tp:taxon-name-part><tp:taxon-name-part taxon-name-part-type="species" reg="utunomii">utunomii</tp:taxon-name-part></tp:taxon-name></italic> from Japan, and <italic><tp:taxon-name><tp:taxon-name-part taxon-name-part-type="genus" reg="Stylochoplana">S.</tp:taxon-name-part><tp:taxon-name-part taxon-name-part-type="species" reg="minuta">minuta</tp:taxon-name-part></tp:taxon-name></italic> from the Palau Islands (Micronesia). These species are all characterised by the presence of a well-developed and elongated seminal vesicle, as well as an ejaculatory duct that widens and is covered by a prostatic glandular epithelium. All other species in this group present an isolated, more or less elongated and interpolated prostatic vesicle.</p><p>On the other hand, the species of Marcus’ Group BI present a very similar female copulatory apparatus directed towards the anterior region and, at the level of the internal vagina, then curving towards the posterior region. In the middle of the female duct, the oviduct opens and the internal epithelium thickens to form Lang’s duct that ends in the rounded Lang’s vesicle.</p><p><italic><tp:taxon-name><tp:taxon-name-part taxon-name-part-type="genus" reg="Stylochoplana">Stylochoplana</tp:taxon-name-part><tp:taxon-name-part taxon-name-part-type="species" reg="sisalensis">sisalensis</tp:taxon-name-part></tp:taxon-name></italic> differs from <italic><tp:taxon-name><tp:taxon-name-part taxon-name-part-type="genus" reg="Stylochoplana">S.</tp:taxon-name-part><tp:taxon-name-part taxon-name-part-type="species" reg="walsergia">walsergia</tp:taxon-name-part></tp:taxon-name></italic> by the location of the prostate tissue and the shape of the penis papilla. In <italic><tp:taxon-name><tp:taxon-name-part taxon-name-part-type="genus" reg="Stylochoplana">S.</tp:taxon-name-part><tp:taxon-name-part taxon-name-part-type="species" reg="walsergia">walsergia</tp:taxon-name-part></tp:taxon-name></italic>, the prostatic dilation is included entirely in the penis papilla and surrounded by the male atrium, while in <italic><tp:taxon-name><tp:taxon-name-part taxon-name-part-type="genus" reg="Stylochoplana">S.</tp:taxon-name-part><tp:taxon-name-part taxon-name-part-type="species" reg="sisalensis">sisalensis</tp:taxon-name-part></tp:taxon-name></italic> the penis papilla encloses only 1/2 of the prostatic tissue and the common male duct. This characteristic is shared by <italic><tp:taxon-name><tp:taxon-name-part taxon-name-part-type="genus" reg="Stylochoplana">S.</tp:taxon-name-part><tp:taxon-name-part taxon-name-part-type="species" reg="chilensis">chilensis</tp:taxon-name-part></tp:taxon-name></italic>, but not with <italic><tp:taxon-name><tp:taxon-name-part taxon-name-part-type="genus" reg="Stylochoplana">S.</tp:taxon-name-part><tp:taxon-name-part taxon-name-part-type="species" reg="utunomii">utunomii</tp:taxon-name-part></tp:taxon-name></italic> in which the prostate tissue is practically outside the penis papilla, a short protrusion within the male atrium. As in <italic><tp:taxon-name><tp:taxon-name-part taxon-name-part-type="genus" reg="Stylochoplana">S.</tp:taxon-name-part><tp:taxon-name-part taxon-name-part-type="species" reg="suosensis">suosensis</tp:taxon-name-part></tp:taxon-name></italic>, we lack data on the female apparatus, but we assume that its arrangement is like that of the entire Marcus group B of <italic><tp:taxon-name><tp:taxon-name-part taxon-name-part-type="genus" reg="Stylochoplana">Stylochoplana</tp:taxon-name-part></tp:taxon-name></italic>.</p><fig id="F19" position="float" orientation="portrait"><object-id xmlns:xlink="http://www.w3.org/1999/xlink" content-type="doi" xlink:type="simple">10.3897/zookeys.1221.128260.figure19</object-id><object-id xmlns:xlink="http://www.w3.org/1999/xlink" content-type="arpha" xlink:type="simple">2A1CF443-A95B-56CB-8D83-FBA0A636321C</object-id><label>Figure 19.</label><caption><p><italic><tp:taxon-name><tp:taxon-name-part taxon-name-part-type="genus" reg="Stylochoplana">Stylochoplana</tp:taxon-name-part><tp:taxon-name-part taxon-name-part-type="species" reg="sisalensis">sisalensis</tp:taxon-name-part></tp:taxon-name></italic> sp. nov. <bold>A</bold> dorsal view <bold>B</bold> sagittal section of a male copulatory organ without a prostatic vesicle, only showing a penis papilla <bold>C</bold> anterior end with cerebral and marginal eyes <bold>D</bold> sagittal reconstruction of the reproductive system.</p></caption><graphic xmlns:xlink="http://www.w3.org/1999/xlink" xlink:href="zookeys-1221-103_article-128260__-g019.jpg" position="float" orientation="portrait" xlink:type="simple" id="oo_1197991.jpg"><uri content-type="original_file" xlink:type="simple">https://binary.pensoft.net/fig/1197991</uri></graphic></fig></tp:treatment-sec><ref-list><ref id="B7"><mixed-citation xmlns:xlink="http://www.w3.org/1999/xlink" xlink:type="simple"><person-group><name name-style="western"><surname>Bock</surname><given-names>S</given-names></name></person-group> (<year>1913</year>) <article-title>Studien ber Polycladen.</article-title><source>Zoologiska bidrag fran Uppsala</source><volume>2</volume>: <fpage>31</fpage>–<lpage>344</lpage>.</mixed-citation></ref><ref id="B44"><mixed-citation xmlns:xlink="http://www.w3.org/1999/xlink" xlink:type="simple"><person-group><name name-style="western"><surname>Marcus</surname><given-names>E</given-names></name><name name-style="western"><surname>Marcus</surname><given-names>E</given-names></name></person-group> (<year>1968</year>) <article-title><tp:taxon-name><tp:taxon-name-part taxon-name-part-type="order">Polycladida</tp:taxon-name-part></tp:taxon-name> from Curaao and faunistically related regions.</article-title><source>Studies on the Fauna of Curaao and other Caribbean Islands</source><volume>26</volume>: <fpage>1</fpage>–<lpage>134</lpage>.</mixed-citation></ref><ref id="B69"><mixed-citation xmlns:xlink="http://www.w3.org/1999/xlink" xlink:type="simple"><person-group><name name-style="western"><surname>Stimpson</surname><given-names>W</given-names></name></person-group> (<year>1857</year>) <article-title>Prodromus descriptionis animalium evertebratorum, quae in Expeditione ad Oceanum Pacificum Septentrionalem a Republica Federata missa, Johanne Rodgers Duce, observavit et descripsit. Pars I, <tp:taxon-name><tp:taxon-name-part taxon-name-part-type="class">Turbellaria</tp:taxon-name-part></tp:taxon-name> Dendrocoela.</article-title><source>Proceedings of the Academy of Natural Sciences of Philadelphia</source><volume>9</volume>: <fpage>19</fpage>–<lpage>31</lpage>. <ext-link xlink:href="10.5962/bhl.title.51447" ext-link-type="doi" xlink:type="simple">https://doi.org/10.5962/bhl.title.51447</ext-link></mixed-citation></ref><ref id="B70"><mixed-citation xmlns:xlink="http://www.w3.org/1999/xlink" xlink:type="simple"><person-group><name name-style="western"><surname>Stummer-Traunfels</surname><given-names>R</given-names></name></person-group> (<year>1933</year>) <tp:taxon-name><tp:taxon-name-part taxon-name-part-type="order">Polycladida</tp:taxon-name-part></tp:taxon-name>. In Bronn’s Klassen und Ordnungen des Tierreichs, Band IV. Akademische Verlagsgesellschaft 4[Abt. 1c, Lief. 179]: 3521–3523, 3485–3596.</mixed-citation></ref><ref id="B30"><mixed-citation xmlns:xlink="http://www.w3.org/1999/xlink" xlink:type="simple"><person-group><name name-style="western"><surname>Hyman</surname><given-names>LH</given-names></name></person-group> (<year>1953</year>) <article-title>The polyclad flatworms of the Pacific coast of North America.</article-title><source>Bulletin American Museum Natural History</source><volume>100</volume>: <fpage>269</fpage>–<lpage>391</lpage>.</mixed-citation></ref></ref-list></tp:taxon-treatment>
