# Supplementary material for: ﻿Polyclads (Platyhelminthes) in the southern Gulf of Mexico: unveiling biodiversity and descriptions of two new species
Source: Zookeys. 2024 Dec 13;1221:103–44. doi: 10.3897/zookeys.1221.128260 (PMC11662208; doi:10.3897/zookeys.1221.128260)
Supplement: XML Treatment for Emprosthopharynx hartei [file zookeys.1221.128260-treatment20.xml]

<!DOCTYPE tp:taxon-treatment
  PUBLIC "-//TaxonX//DTD Taxonomic Treatment Publishing DTD v0 20100105//EN" "tax-treatment-NSO.dtd">
<tp:taxon-treatment xmlns:tp="http://www.plazi.org/taxpub"><tp:treatment-meta><kwd-group><label>Taxon classification</label><kwd>
                <named-content content-type="kingdom">Animalia</named-content>
              </kwd><kwd>
                <named-content content-type="order">﻿Polycladida</named-content>
              </kwd><kwd>
                <named-content content-type="family">Stylochoplanidae</named-content>
              </kwd></kwd-group><mixed-citation publication-type="journal"><person-group><name><surname>Cuadrado</surname><given-names>Daniel</given-names></name><name><surname>Hernández-Gonzalez</surname><given-names>Alejandro</given-names></name><name><surname>Noreña</surname><given-names>Carolina</given-names></name><name><surname>Simões</surname><given-names>Nuno</given-names></name></person-group><article-title>﻿Polyclads (<tp:taxon-name><tp:taxon-name-part taxon-name-part-type="phylum">Platyhelminthes</tp:taxon-name-part></tp:taxon-name>) in the southern Gulf of Mexico: unveiling biodiversity and descriptions of two new species</article-title><source>Zookeys</source><day>13</day><month>12</month><year>2024</year><volume>1221</volume><fpage>103</fpage><lpage>144</lpage><pub-id pub-id-type="doi">10.3897/zookeys.1221.128260</pub-id></mixed-citation></tp:treatment-meta><tp:nomenclature><label>﻿</label><tp:taxon-name>
              <object-id xmlns:xlink="http://www.w3.org/1999/xlink" content-type="arpha" xlink:type="simple">96B096CE-2EB1-583D-A836-B9D4C744CEE8</object-id>
              <tp:taxon-name-part taxon-name-part-type="genus" reg="Emprosthopharynx">Emprosthopharynx</tp:taxon-name-part>
              <tp:taxon-name-part taxon-name-part-type="species" reg="hartei">hartei</tp:taxon-name-part>
              <object-id xmlns:xlink="http://www.w3.org/1999/xlink" content-type="zoobank" xlink:type="simple">https://zoobank.org/0E7C472E-3BC9-4326-916A-CF91C641F5D1</object-id>
            </tp:taxon-name><tp:taxon-status xmlns:xlink="http://www.w3.org/1999/xlink" xlink:type="simple">sp. nov.</tp:taxon-status><xref ref-type="fig" rid="F20">Fig. 20</xref></tp:nomenclature><tp:treatment-sec sec-type="material" id="SECID0ET1AI"><title>Material examined.</title><p><bold><italic>Holotype</italic>: Yucatan coast, Mexico</bold> • 1; 18 Slides; Dzilam; <named-content xmlns:xlink="http://www.w3.org/1999/xlink" content-type="dwc:verbatimCoordinates" xlink:type="simple"><named-content content-type="geo-json" specific-use="{&#34;type&#34;:&#34;Point&#34;,&#34;coordinates&#34;:[-88.900000,21.500000]}" id="NCID0EB2AI" xlink:type="simple">21.5°N, 88.9°W</named-content></named-content>; 13 m; 10 May 2018; A. Hernández leg.; <abbrev xmlns:xlink="http://www.w3.org/1999/xlink" content-type="institution" xlink:title="Colección regional de Policladidos de la Península del Yucatán, Mexico" id="ABBRID0EG2AI" xlink:type="simple">CRPPY</abbrev>-0095. <bold><italic>Paratypes</italic>: Yucatan coast, Mexico</bold> • 4; Dzilam; <named-content xmlns:xlink="http://www.w3.org/1999/xlink" content-type="dwc:verbatimCoordinates" xlink:type="simple"><named-content content-type="geo-json" specific-use="{&#34;type&#34;:&#34;Point&#34;,&#34;coordinates&#34;:[-88.900000,21.500000]}" id="NCID0ES2AI" xlink:type="simple">21.5°N, 88.9°W</named-content></named-content>; 14 m; 9 May 2018; A. Hernández leg.; <abbrev xmlns:xlink="http://www.w3.org/1999/xlink" content-type="institution" xlink:title="Colección regional de Policladidos de la Península del Yucatán, Mexico" id="ABBRID0EX2AI" xlink:type="simple">CRPPY</abbrev>-0092 • 3; Dzilam; <named-content xmlns:xlink="http://www.w3.org/1999/xlink" content-type="dwc:verbatimCoordinates" xlink:type="simple"><named-content content-type="geo-json" specific-use="{&#34;type&#34;:&#34;Point&#34;,&#34;coordinates&#34;:[-88.900000,21.500000]}" id="NCID0E62AI" xlink:type="simple">21.5°N, 88.9°W</named-content></named-content>; 14 m; 9 May 2018; A. Hernández leg.; <abbrev xmlns:xlink="http://www.w3.org/1999/xlink" content-type="institution" xlink:title="Colección regional de Policladidos de la Península del Yucatán, Mexico" id="ABBRID0EE3AI" xlink:type="simple">CRPPY</abbrev>-0093.</p></tp:treatment-sec><tp:treatment-sec sec-type="distribution" id="SECID0EJ3AI"><title>Distribution.</title><p>Dzilam de Bravo, Yucatan, Mexico.</p></tp:treatment-sec><tp:treatment-sec sec-type="description" id="SECID0EO3AI"><title>Description.</title><p>Body shape elliptical, 10 mm length and 7 mm width. Body constitution solid with a translucent background (Fig. <xref ref-type="fig" rid="F20">20A</xref>). Conspicuous whitish intestinal branches extend towards margins. Body periphery with a white dotted line. Nuchal tentacles rounded and prominent, with 20–30 eyes per tentacle. Two small clusters of cerebral eyes close to the tentacles are, 12–20 eyes per cluster (Fig. <xref ref-type="fig" rid="F20">20B</xref>). Ruffled pharynx centrally positioned. Oral pore located at pharynx centre. Dorsal pore dorsally in the last body 1/3, visible when examined in vivo (Fig. <xref ref-type="fig" rid="F20">20A, E</xref>). <bold><italic>Reproductive system</italic>.</bold> Male and female copulatory apparatus situated posterior to the pharynx, in the second 1/2 of the body. Male copulatory organ immersed in a muscular bulb: the seminal vesicle, prostatic vesicle, ejaculatory duct, and an elongated penis papilla covered with long cilia with a sclerotised appearance. Elongated seminal vesicle receives the vasa differentia separately at its proximal end. Distally the seminal vesicle connects to the prostatic vesicle through a narrow duct. Prostatic vesicle lined with a thick wavy epithelium and extending into a long duct that surrounds the ejaculatory duct. The ejaculatory duct is ciliated and discharges in the penis papilla. A narrow and shallow male atrium houses the penis papilla (Fig. <xref ref-type="fig" rid="F20">20C, D</xref>). Female reproductive system characterised by a short, wide, muscular atrium covered by a well-developed ciliated epithelium. A narrow tubular vagina externa leads from the atrium towards the wider vagina interna, lined with glandular epithelium. At its distal end, the vagina interna divides into two oviducts that turn towards the anterior region. Both sections of the vagina, but especially the vagina interna, are surrounded by dense masses of cement and shell glands. Lang’s vesicle is absent (Fig. <xref ref-type="fig" rid="F20">20C, D</xref>).</p></tp:treatment-sec><tp:treatment-sec sec-type="etymology" id="SECID0EM4AI"><title>Etymology.</title><p>The species name <italic><tp:taxon-name><tp:taxon-name-part taxon-name-part-type="genus" reg="Emprosthopharynx"/><tp:taxon-name-part taxon-name-part-type="species" reg="hartei">hartei</tp:taxon-name-part></tp:taxon-name></italic> is dedicated to the conservationist Edward H. Harte, in recognition of his lifelong commitment to environmental conservation and his significant contributions to marine science and the protection of marine ecosystems.</p></tp:treatment-sec><tp:treatment-sec sec-type="remarks" id="SECID0E34AI"><title>Remarks.</title><p>Currently, the genus <italic><tp:taxon-name><tp:taxon-name-part taxon-name-part-type="genus" reg="Emprosthopharynx">Emprosthopharynx</tp:taxon-name-part></tp:taxon-name></italic> is composed of nine species: <italic><tp:taxon-name><tp:taxon-name-part taxon-name-part-type="genus" reg="Emprosthopharynx">E.</tp:taxon-name-part><tp:taxon-name-part taxon-name-part-type="species" reg="gracilis">gracilis</tp:taxon-name-part></tp:taxon-name></italic> (Heath &amp; McGregor, 1912); <italic><tp:taxon-name><tp:taxon-name-part taxon-name-part-type="genus" reg="Emprosthopharynx">E.</tp:taxon-name-part><tp:taxon-name-part taxon-name-part-type="species" reg="hancocki">hancocki</tp:taxon-name-part></tp:taxon-name></italic> (Hyman, 1953); <italic><tp:taxon-name><tp:taxon-name-part taxon-name-part-type="genus" reg="Emprosthopharynx">E.</tp:taxon-name-part><tp:taxon-name-part taxon-name-part-type="species" reg="heroniensis">heroniensis</tp:taxon-name-part></tp:taxon-name></italic> Beveridge, 2018; <italic><tp:taxon-name><tp:taxon-name-part taxon-name-part-type="genus" reg="Emprosthopharynx">E.</tp:taxon-name-part><tp:taxon-name-part taxon-name-part-type="species" reg="lysiosquillae">lysiosquillae</tp:taxon-name-part></tp:taxon-name></italic> Oya, Nakajima &amp; Kajihara, 2022; <italic><tp:taxon-name><tp:taxon-name-part taxon-name-part-type="genus" reg="Emprosthopharynx">E.</tp:taxon-name-part><tp:taxon-name-part taxon-name-part-type="species" reg="opisthoporus">opisthoporus</tp:taxon-name-part></tp:taxon-name></italic> Bock, 1913; <italic><tp:taxon-name><tp:taxon-name-part taxon-name-part-type="genus" reg="Emprosthopharynx">E.</tp:taxon-name-part><tp:taxon-name-part taxon-name-part-type="species" reg="pallida">pallida</tp:taxon-name-part></tp:taxon-name></italic> (Quatrefage, 1845); <italic><tp:taxon-name><tp:taxon-name-part taxon-name-part-type="genus" reg="Emprosthopharynx">E.</tp:taxon-name-part><tp:taxon-name-part taxon-name-part-type="species" reg="vanhoffeni">vanhoffeni</tp:taxon-name-part></tp:taxon-name></italic> Bock, 1931; <italic><tp:taxon-name><tp:taxon-name-part taxon-name-part-type="genus" reg="Emprosthopharynx">E.</tp:taxon-name-part><tp:taxon-name-part taxon-name-part-type="species" reg="onubensis">onubensis</tp:taxon-name-part></tp:taxon-name></italic> Pérez-García, Gouveia, Calado, Noreña &amp; Cervera, 2024; and <italic><tp:taxon-name><tp:taxon-name-part taxon-name-part-type="genus" reg="Emprosthopharynx">E.</tp:taxon-name-part><tp:taxon-name-part taxon-name-part-type="species" reg="rasae">rasae</tp:taxon-name-part></tp:taxon-name></italic> Prudhoe, 1968. The genus is distributed mainly within the Pacific Ocean, except for <italic><tp:taxon-name><tp:taxon-name-part taxon-name-part-type="genus" reg="Emprosthopharynx">E.</tp:taxon-name-part><tp:taxon-name-part taxon-name-part-type="species" reg="pallida">pallida</tp:taxon-name-part></tp:taxon-name></italic> and <italic><tp:taxon-name><tp:taxon-name-part taxon-name-part-type="genus" reg="Emprosthopharynx">E.</tp:taxon-name-part><tp:taxon-name-part taxon-name-part-type="species" reg="onubensis">onubensis</tp:taxon-name-part></tp:taxon-name></italic>, which are native to the Mediterranean, and <italic><tp:taxon-name><tp:taxon-name-part taxon-name-part-type="genus" reg="Emprosthopharynx">E.</tp:taxon-name-part><tp:taxon-name-part taxon-name-part-type="species" reg="vanhoffeni">vanhoffeni</tp:taxon-name-part></tp:taxon-name></italic> found in the Cape Verde Islands (<xref ref-type="bibr" rid="B8">Bock 1931</xref>) and Morocco (<xref ref-type="bibr" rid="B58">Prudhoe 1985</xref>). <italic><tp:taxon-name><tp:taxon-name-part taxon-name-part-type="genus" reg="Emprosthopharynx">Emprosthopharynx</tp:taxon-name-part><tp:taxon-name-part taxon-name-part-type="species" reg="hartei">hartei</tp:taxon-name-part></tp:taxon-name></italic> sp. nov. lacks marginal eyes as do <italic><tp:taxon-name><tp:taxon-name-part taxon-name-part-type="genus" reg="Emprosthopharynx">E.</tp:taxon-name-part><tp:taxon-name-part taxon-name-part-type="species" reg="pallida">pallida</tp:taxon-name-part></tp:taxon-name></italic>, <italic><tp:taxon-name><tp:taxon-name-part taxon-name-part-type="genus" reg="Emprosthopharynx">E.</tp:taxon-name-part><tp:taxon-name-part taxon-name-part-type="species" reg="onubensis">onubensis</tp:taxon-name-part></tp:taxon-name></italic>, <italic><tp:taxon-name><tp:taxon-name-part taxon-name-part-type="genus" reg="Emprosthopharynx">E.</tp:taxon-name-part><tp:taxon-name-part taxon-name-part-type="species" reg="hancocki">hancocki</tp:taxon-name-part></tp:taxon-name></italic>, <italic><tp:taxon-name><tp:taxon-name-part taxon-name-part-type="genus" reg="Emprosthopharynx">E.</tp:taxon-name-part><tp:taxon-name-part taxon-name-part-type="species" reg="gracilis">gracilis</tp:taxon-name-part></tp:taxon-name></italic>, and <italic><tp:taxon-name><tp:taxon-name-part taxon-name-part-type="genus" reg="Emprosthopharynx">E.</tp:taxon-name-part><tp:taxon-name-part taxon-name-part-type="species" reg="heroniensis">heroniensis</tp:taxon-name-part></tp:taxon-name></italic>. Still, it can be distinguished from the other <italic><tp:taxon-name><tp:taxon-name-part taxon-name-part-type="genus" reg="Emprosthopharynx">Emprosthopharynx</tp:taxon-name-part></tp:taxon-name></italic> species by the presence of tentacles, which <italic><tp:taxon-name><tp:taxon-name-part taxon-name-part-type="genus" reg="Emprosthopharynx">E.</tp:taxon-name-part><tp:taxon-name-part taxon-name-part-type="species" reg="hartei">hartei</tp:taxon-name-part></tp:taxon-name></italic> shares only with <italic><tp:taxon-name><tp:taxon-name-part taxon-name-part-type="genus" reg="Emprosthopharynx">E.</tp:taxon-name-part><tp:taxon-name-part taxon-name-part-type="species" reg="hancocki">hancocki</tp:taxon-name-part></tp:taxon-name></italic> and <italic><tp:taxon-name><tp:taxon-name-part taxon-name-part-type="genus" reg="Emprosthopharynx">E.</tp:taxon-name-part><tp:taxon-name-part taxon-name-part-type="species" reg="gracilis">gracilis</tp:taxon-name-part></tp:taxon-name></italic> (<xref ref-type="bibr" rid="B54">Pérez-García et al. 2024</xref>).</p><p>Regarding the internal characteristics between <italic><tp:taxon-name><tp:taxon-name-part taxon-name-part-type="genus" reg="Emprosthopharynx">Emprosthopharynx</tp:taxon-name-part><tp:taxon-name-part taxon-name-part-type="species" reg="hartei">hartei</tp:taxon-name-part></tp:taxon-name></italic> and <italic><tp:taxon-name><tp:taxon-name-part taxon-name-part-type="genus" reg="Emprosthopharynx">E.</tp:taxon-name-part><tp:taxon-name-part taxon-name-part-type="species" reg="hancocki">hancocki</tp:taxon-name-part></tp:taxon-name></italic>, in both species, the distal region of the papilla peneal is covered by a series of bristles, thickened, or with pseudosclerotised cilia (the styliform development of the basal membrane mentioned by <xref ref-type="bibr" rid="B21">Faubel 1983</xref>, <xref ref-type="bibr" rid="B22">1984</xref>). This pseudosclerotised formation differentiates these two species from the other species of <italic><tp:taxon-name><tp:taxon-name-part taxon-name-part-type="genus" reg="Emprosthopharynx">Emprosthopharynx</tp:taxon-name-part></tp:taxon-name></italic>, which either present a true stylet (<italic><tp:taxon-name><tp:taxon-name-part taxon-name-part-type="genus" reg="Emprosthopharynx">E.</tp:taxon-name-part><tp:taxon-name-part taxon-name-part-type="species" reg="vanhoffeni">vanhoffeni</tp:taxon-name-part></tp:taxon-name></italic> and <italic><tp:taxon-name><tp:taxon-name-part taxon-name-part-type="genus" reg="Emprosthopharynx">E.</tp:taxon-name-part><tp:taxon-name-part taxon-name-part-type="species" reg="lysiosquillae">lysiosquillae</tp:taxon-name-part></tp:taxon-name></italic>) or show a naked papilla peneal, without hard structures (<italic><tp:taxon-name><tp:taxon-name-part taxon-name-part-type="genus" reg="Emprosthopharynx">E.</tp:taxon-name-part><tp:taxon-name-part taxon-name-part-type="species" reg="heronensis">heronensis</tp:taxon-name-part></tp:taxon-name></italic>, <italic><tp:taxon-name><tp:taxon-name-part taxon-name-part-type="genus" reg="Emprosthopharynx">E.</tp:taxon-name-part><tp:taxon-name-part taxon-name-part-type="species" reg="gracilis">gracilis</tp:taxon-name-part></tp:taxon-name></italic>, <italic><tp:taxon-name><tp:taxon-name-part taxon-name-part-type="genus" reg="Emprosthopharynx">E.</tp:taxon-name-part><tp:taxon-name-part taxon-name-part-type="species" reg="onubensis">onubensis</tp:taxon-name-part></tp:taxon-name></italic>, <italic><tp:taxon-name><tp:taxon-name-part taxon-name-part-type="genus" reg="Emprosthopharynx">E.</tp:taxon-name-part><tp:taxon-name-part taxon-name-part-type="species" reg="opisthoporus">opisthoporus</tp:taxon-name-part></tp:taxon-name></italic>, <italic><tp:taxon-name><tp:taxon-name-part taxon-name-part-type="genus" reg="Emprosthopharynx">E.</tp:taxon-name-part><tp:taxon-name-part taxon-name-part-type="species" reg="pallidus">pallidus</tp:taxon-name-part></tp:taxon-name></italic>, and <italic><tp:taxon-name><tp:taxon-name-part taxon-name-part-type="genus" reg="Emprosthopharynx">E.</tp:taxon-name-part><tp:taxon-name-part taxon-name-part-type="species" reg="rasae">rasae</tp:taxon-name-part></tp:taxon-name></italic>).</p><p>The main difference between <italic><tp:taxon-name><tp:taxon-name-part taxon-name-part-type="genus" reg="Emprosthopharynx">Emprosthopharynx</tp:taxon-name-part><tp:taxon-name-part taxon-name-part-type="species" reg="hancocki">hancocki</tp:taxon-name-part></tp:taxon-name></italic> and <italic><tp:taxon-name><tp:taxon-name-part taxon-name-part-type="genus" reg="Emprosthopharynx">E.</tp:taxon-name-part><tp:taxon-name-part taxon-name-part-type="species" reg="hartei">hartei</tp:taxon-name-part></tp:taxon-name></italic> is found at the level of the arrangement and shape of the reproductive system. The seminal vesicle and the prostatic vesicle in <italic><tp:taxon-name><tp:taxon-name-part taxon-name-part-type="genus" reg="Emprosthopharynx">E.</tp:taxon-name-part><tp:taxon-name-part taxon-name-part-type="species" reg="hancocki">hancocki</tp:taxon-name-part></tp:taxon-name></italic> barely present a small constriction between one organ and another, while in <italic><tp:taxon-name><tp:taxon-name-part taxon-name-part-type="genus" reg="Emprosthopharynx">E.</tp:taxon-name-part><tp:taxon-name-part taxon-name-part-type="species" reg="hartei">hartei</tp:taxon-name-part></tp:taxon-name></italic> the transition between the seminal vesicle and the prostatic vesicle is marked by a tube-like narrowing. In addition, the prostatic vesicle in <italic><tp:taxon-name><tp:taxon-name-part taxon-name-part-type="genus" reg="Emprosthopharynx">E.</tp:taxon-name-part><tp:taxon-name-part taxon-name-part-type="species" reg="hartei">hartei</tp:taxon-name-part></tp:taxon-name></italic> empties through an elongated sinuous extension until the papilla peneal.</p><p>The distinction between <italic><tp:taxon-name><tp:taxon-name-part taxon-name-part-type="genus" reg="Emprosthopharynx">Emprosthopharynx</tp:taxon-name-part><tp:taxon-name-part taxon-name-part-type="species" reg="gracilis">gracilis</tp:taxon-name-part></tp:taxon-name></italic> and <italic><tp:taxon-name><tp:taxon-name-part taxon-name-part-type="genus" reg="Emprosthopharynx">E.</tp:taxon-name-part><tp:taxon-name-part taxon-name-part-type="species" reg="hartei">hartei</tp:taxon-name-part></tp:taxon-name></italic> lies in the structural and morphological characteristics of the distal region of the male copulatory apparatus. <italic><tp:taxon-name><tp:taxon-name-part taxon-name-part-type="genus" reg="Emprosthopharynx">Emprosthopharynx</tp:taxon-name-part><tp:taxon-name-part taxon-name-part-type="species" reg="hartei">hartei</tp:taxon-name-part></tp:taxon-name></italic> has an elongated prostatic vesicle that leads to a long ejaculatory duct. The duct ends in a papilla peneal surrounded by a flattened atrium. In contrast, <italic><tp:taxon-name><tp:taxon-name-part taxon-name-part-type="genus" reg="Emprosthopharynx">E.</tp:taxon-name-part><tp:taxon-name-part taxon-name-part-type="species" reg="gracilis">gracilis</tp:taxon-name-part></tp:taxon-name></italic> is characterised by a rounded prostatic vesicle and a short and robust papilla peneal that opens into a long and deep atrium. Within the female reproductive system, we can observe differences between <italic><tp:taxon-name><tp:taxon-name-part taxon-name-part-type="genus" reg="Emprosthopharynx">E.</tp:taxon-name-part><tp:taxon-name-part taxon-name-part-type="species" reg="hartei">hartei</tp:taxon-name-part></tp:taxon-name></italic> and <italic><tp:taxon-name><tp:taxon-name-part taxon-name-part-type="genus" reg="Emprosthopharynx">E.</tp:taxon-name-part><tp:taxon-name-part taxon-name-part-type="species" reg="gracilis">gracilis</tp:taxon-name-part></tp:taxon-name></italic>. For instance, the female atrium in <italic><tp:taxon-name><tp:taxon-name-part taxon-name-part-type="genus" reg="Emprosthopharynx">E.</tp:taxon-name-part><tp:taxon-name-part taxon-name-part-type="species" reg="hartei">hartei</tp:taxon-name-part></tp:taxon-name></italic> is elongated and narrow, whereas in <italic><tp:taxon-name><tp:taxon-name-part taxon-name-part-type="genus" reg="Emprosthopharynx">E.</tp:taxon-name-part><tp:taxon-name-part taxon-name-part-type="species" reg="gracilis">gracilis</tp:taxon-name-part></tp:taxon-name></italic> it is short and widened. Additionally, the thickening of the vagina is distinct in the two species: in <italic><tp:taxon-name><tp:taxon-name-part taxon-name-part-type="genus" reg="Emprosthopharynx">E.</tp:taxon-name-part><tp:taxon-name-part taxon-name-part-type="species" reg="hartei">hartei</tp:taxon-name-part></tp:taxon-name></italic>, the thickening is located in the proximal region, while in <italic><tp:taxon-name><tp:taxon-name-part taxon-name-part-type="genus" reg="Emprosthopharynx">E.</tp:taxon-name-part><tp:taxon-name-part taxon-name-part-type="species" reg="gracilis">gracilis</tp:taxon-name-part></tp:taxon-name></italic> it is found in the distal region.</p><fig id="F20" position="float" orientation="portrait"><object-id xmlns:xlink="http://www.w3.org/1999/xlink" content-type="doi" xlink:type="simple">10.3897/zookeys.1221.128260.figure20</object-id><object-id xmlns:xlink="http://www.w3.org/1999/xlink" content-type="arpha" xlink:type="simple">2B387FD1-461F-55F3-AD5A-FCFA227EA68C</object-id><label>Figure 20.</label><caption><p><italic><tp:taxon-name><tp:taxon-name-part taxon-name-part-type="genus" reg="Emprosthopharynx">Emprosthopharynx</tp:taxon-name-part><tp:taxon-name-part taxon-name-part-type="species" reg="hartei">hartei</tp:taxon-name-part></tp:taxon-name></italic> sp. nov. <bold>A</bold> photographed on a black background, where the intestinal branches and pharynx are patent <bold>B</bold> anterior end with tentacular eyes and cerebral eyes <bold>C</bold> histological sagittal section (Azan stained) at the level of the reproductive system <bold>D</bold> sagittal reconstruction of the reproductive system <bold>E</bold> specimen in situ, showing natural colouration. Abbreviations: ot tentacular eyes, oc cerebral eyes</p></caption><graphic xmlns:xlink="http://www.w3.org/1999/xlink" xlink:href="zookeys-1221-103_article-128260__-g020.jpg" position="float" orientation="portrait" xlink:type="simple" id="oo_1197992.jpg"><uri content-type="original_file" xlink:type="simple">https://binary.pensoft.net/fig/1197992</uri></graphic></fig></tp:treatment-sec><ref-list><ref id="B8"><mixed-citation xmlns:xlink="http://www.w3.org/1999/xlink" xlink:type="simple"><person-group><name name-style="western"><surname>Bock</surname><given-names>S</given-names></name></person-group> (<year>1931</year>) <article-title>Die Polycladen der Deutschen Südpolar-Expedition 1901–1903.</article-title><source>Deutsche Südpolar-Expedition</source><volume>20</volume>: <fpage>259</fpage>–<lpage>304</lpage>.</mixed-citation></ref><ref id="B58"><mixed-citation xmlns:xlink="http://www.w3.org/1999/xlink" xlink:type="simple"><person-group><name name-style="western"><surname>Prudhoe</surname><given-names>S</given-names></name></person-group> (<year>1985</year>) <source>A monograph on polyclad <tp:taxon-name><tp:taxon-name-part taxon-name-part-type="class">Turbellaria</tp:taxon-name-part></tp:taxon-name>.</source><publisher-name>Oxford University Press</publisher-name>, <publisher-loc>Oxford, New York, Toronto</publisher-loc>, <size units="page">259 pp</size>.</mixed-citation></ref><ref id="B54"><mixed-citation xmlns:xlink="http://www.w3.org/1999/xlink" xlink:type="simple"><person-group><name name-style="western"><surname>Pérez-García</surname><given-names>P</given-names></name><name name-style="western"><surname>Gouveia</surname><given-names>F</given-names></name><name name-style="western"><surname>Calado</surname><given-names>G</given-names></name><name name-style="western"><surname>Noreña</surname><given-names>C</given-names></name><name name-style="western"><surname>Cervera</surname><given-names>JL</given-names></name></person-group> (<year>2024</year>) <article-title>Acotylea (<tp:taxon-name><tp:taxon-name-part taxon-name-part-type="phylum">Platyhelminthes</tp:taxon-name-part></tp:taxon-name>, <tp:taxon-name><tp:taxon-name-part taxon-name-part-type="order">Polycladida</tp:taxon-name-part></tp:taxon-name>) from the southern and western Iberian Peninsula, with the description of five new species.</article-title><source>Zoosystematics and Evolution</source><volume>100</volume>(<issue>4</issue>): <fpage>1487</fpage>–<lpage>1513</lpage>. <ext-link xlink:href="10.3897/zse.100.128211" ext-link-type="doi" xlink:type="simple">https://doi.org/10.3897/zse.100.128211</ext-link></mixed-citation></ref><ref id="B21"><mixed-citation xmlns:xlink="http://www.w3.org/1999/xlink" xlink:type="simple"><person-group><name name-style="western"><surname>Faubel</surname><given-names>A</given-names></name></person-group> (<year>1983</year>) <article-title>The <tp:taxon-name><tp:taxon-name-part taxon-name-part-type="order">Polycladida</tp:taxon-name-part></tp:taxon-name>, <tp:taxon-name><tp:taxon-name-part taxon-name-part-type="class">Turbellaria</tp:taxon-name-part></tp:taxon-name>; Proposal and establishment of a new system. Part I. The Acotylea.</article-title><source>Mitteilungen aus dem Hamburgischen Zoologischen Museum und Institut</source><volume>80</volume>: <fpage>17</fpage>–<lpage>12</lpage>.</mixed-citation></ref><ref id="B22"><mixed-citation xmlns:xlink="http://www.w3.org/1999/xlink" xlink:type="simple"><person-group><name name-style="western"><surname>Faubel</surname><given-names>A</given-names></name></person-group> (<year>1984</year>) <article-title>The <tp:taxon-name><tp:taxon-name-part taxon-name-part-type="order">Polycladida</tp:taxon-name-part></tp:taxon-name>, <tp:taxon-name><tp:taxon-name-part taxon-name-part-type="class">Turbellaria</tp:taxon-name-part></tp:taxon-name>; Proposal and establishment of a new system. Part II. The Cotyela.</article-title><source>Mitteilungen aus dem Hamburgischen Zoologischen Museum und Institut</source><volume>81</volume>: <fpage>189</fpage>–<lpage>259</lpage>.</mixed-citation></ref></ref-list></tp:taxon-treatment>
