# Supplementary material for: ﻿Polyclads (Platyhelminthes) in the southern Gulf of Mexico: unveiling biodiversity and descriptions of two new species
Source: Zookeys. 2024 Dec 13;1221:103–44. doi: 10.3897/zookeys.1221.128260 (PMC11662208; doi:10.3897/zookeys.1221.128260)
Supplement: XML Treatment for Notoplana annula [file zookeys.1221.128260-treatment21.xml]

<!DOCTYPE tp:taxon-treatment
  PUBLIC "-//TaxonX//DTD Taxonomic Treatment Publishing DTD v0 20100105//EN" "tax-treatment-NSO.dtd">
<tp:taxon-treatment xmlns:tp="http://www.plazi.org/taxpub"><tp:treatment-meta><kwd-group><label>Taxon classification</label><kwd>
                <named-content content-type="kingdom">Animalia</named-content>
              </kwd><kwd>
                <named-content content-type="order">﻿Polycladida</named-content>
              </kwd><kwd>
                <named-content content-type="family">﻿Notoplanidae</named-content>
              </kwd></kwd-group><mixed-citation publication-type="journal"><person-group><name><surname>Cuadrado</surname><given-names>Daniel</given-names></name><name><surname>Hernández-Gonzalez</surname><given-names>Alejandro</given-names></name><name><surname>Noreña</surname><given-names>Carolina</given-names></name><name><surname>Simões</surname><given-names>Nuno</given-names></name></person-group><article-title>﻿Polyclads (<tp:taxon-name><tp:taxon-name-part taxon-name-part-type="phylum">Platyhelminthes</tp:taxon-name-part></tp:taxon-name>) in the southern Gulf of Mexico: unveiling biodiversity and descriptions of two new species</article-title><source>Zookeys</source><day>13</day><month>12</month><year>2024</year><volume>1221</volume><fpage>103</fpage><lpage>144</lpage><pub-id pub-id-type="doi">10.3897/zookeys.1221.128260</pub-id></mixed-citation></tp:treatment-meta><tp:nomenclature><label>﻿</label><tp:taxon-name>
              <object-id xmlns:xlink="http://www.w3.org/1999/xlink" content-type="arpha" xlink:type="simple">EE31645C-6BF5-5E78-B2FC-FB03837D963B</object-id>
              <tp:taxon-name-part taxon-name-part-type="genus" reg="Notoplana">Notoplana</tp:taxon-name-part>
              <tp:taxon-name-part taxon-name-part-type="species" reg="annula">annula</tp:taxon-name-part>
            </tp:taxon-name><tp:taxon-authority>Marcus &amp; Marcus, 1968</tp:taxon-authority><xref ref-type="fig" rid="F21">Fig. 21</xref></tp:nomenclature><tp:treatment-sec sec-type="material" id="SECID0EORBI"><title>Material examined.</title><p><bold>Campeche coast, Mexico</bold> • 5; Cayos sumergidos del Oeste; <named-content xmlns:xlink="http://www.w3.org/1999/xlink" content-type="dwc:verbatimCoordinates" xlink:type="simple"><named-content content-type="geo-json" specific-use="{&#34;type&#34;:&#34;Point&#34;,&#34;coordinates&#34;:[-92.200000,20.400000]}" id="NCID0EZRBI" xlink:type="simple">20.4°N, 92.2°W</named-content></named-content>; 5 m; 10 Sep. 2017; A. Hernández leg.; <abbrev xmlns:xlink="http://www.w3.org/1999/xlink" content-type="institution" xlink:title="Colección regional de Policladidos de la Península del Yucatán, Mexico" id="ABBRID0E5RBI" xlink:type="simple">CRPPY</abbrev>-0009 • 8; Cayos sumergidos del Oeste; <named-content xmlns:xlink="http://www.w3.org/1999/xlink" content-type="dwc:verbatimCoordinates" xlink:type="simple"><named-content content-type="geo-json" specific-use="{&#34;type&#34;:&#34;Point&#34;,&#34;coordinates&#34;:[-92.200000,20.400000]}" id="NCID0EGSBI" xlink:type="simple">20.4°N, 92.2°W</named-content></named-content>; 0 m; 10 Sep. 2017; A. Gutiérrez leg.; <abbrev xmlns:xlink="http://www.w3.org/1999/xlink" content-type="institution" xlink:title="Colección regional de Policladidos de la Península del Yucatán, Mexico" id="ABBRID0ELSBI" xlink:type="simple">CRPPY</abbrev>-0010 • 1; Cayos sumergidos del Oeste; <named-content xmlns:xlink="http://www.w3.org/1999/xlink" content-type="dwc:verbatimCoordinates" xlink:type="simple"><named-content content-type="geo-json" specific-use="{&#34;type&#34;:&#34;Point&#34;,&#34;coordinates&#34;:[-92.200000,20.400000]}" id="NCID0ETSBI" xlink:type="simple">20.4°N, 92.2°W</named-content></named-content>; 0 m; 11 Sep. 2017; A. Hernández leg.; <abbrev xmlns:xlink="http://www.w3.org/1999/xlink" content-type="institution" xlink:title="Colección regional de Policladidos de la Península del Yucatán, Mexico" id="ABBRID0EYSBI" xlink:type="simple">CRPPY</abbrev>-0012 • 5; Cayos sumergidos del Oeste; <named-content xmlns:xlink="http://www.w3.org/1999/xlink" content-type="dwc:verbatimCoordinates" xlink:type="simple"><named-content content-type="geo-json" specific-use="{&#34;type&#34;:&#34;Point&#34;,&#34;coordinates&#34;:[-92.200000,20.400000]}" id="NCID0EATBI" xlink:type="simple">20.4°N, 92.2°W</named-content></named-content>; 11 m; 11 Sep. 2017; A. Gutiérrez leg.; <abbrev xmlns:xlink="http://www.w3.org/1999/xlink" content-type="institution" xlink:title="Colección regional de Policladidos de la Península del Yucatán, Mexico" id="ABBRID0EFTBI" xlink:type="simple">CRPPY</abbrev>-0016 • 2; Cayos sumergidos del Oeste; <named-content xmlns:xlink="http://www.w3.org/1999/xlink" content-type="dwc:verbatimCoordinates" xlink:type="simple"><named-content content-type="geo-json" specific-use="{&#34;type&#34;:&#34;Point&#34;,&#34;coordinates&#34;:[-92.200000,20.400000]}" id="NCID0ENTBI" xlink:type="simple">20.4°N, 92.2°W</named-content></named-content>; 13 m; 14 Sep. 2017; A. Gutiérrez leg.; <abbrev xmlns:xlink="http://www.w3.org/1999/xlink" content-type="institution" xlink:title="Colección regional de Policladidos de la Península del Yucatán, Mexico" id="ABBRID0ESTBI" xlink:type="simple">CRPPY</abbrev>-0017 • 1; Cayos sumergidos del Oeste; <named-content xmlns:xlink="http://www.w3.org/1999/xlink" content-type="dwc:verbatimCoordinates" xlink:type="simple"><named-content content-type="geo-json" specific-use="{&#34;type&#34;:&#34;Point&#34;,&#34;coordinates&#34;:[-92.200000,20.400000]}" id="NCID0E1TBI" xlink:type="simple">20.4°N, 92.2°W</named-content></named-content>; 13 m; 14 Sep. 2017; A. Gutiérrez leg.; <abbrev xmlns:xlink="http://www.w3.org/1999/xlink" content-type="institution" xlink:title="Colección regional de Policladidos de la Península del Yucatán, Mexico" id="ABBRID0E6TBI" xlink:type="simple">CRPPY</abbrev>-0023.</p></tp:treatment-sec><tp:treatment-sec sec-type="distribution" id="SECID0EEUBI"><title>Distribution.</title><p>Recorded in Piscadera Bay and Fuik Bay, Curaçao and Virginia Key, Florida (<xref ref-type="bibr" rid="B44">Marcus and Marcus 1968</xref>). New record in the Gulf of Mexico: Campeche, Mexico.</p></tp:treatment-sec><tp:treatment-sec sec-type="description" id="SECID0EOUBI"><title>Description.</title><p>Body shape elongated and smooth, 0.7 cm in length and 0.3 cm in width. Pigmentation varies from whitish beige to greenish hues. Intestinal extensions well-branched, not anastomosing, extending to body margin, with contents visible due to transparency (Fig. <xref ref-type="fig" rid="F21">21A</xref>). Tentacular eyes form rounded cluster located in the brain, crossed by two, parallel, elongated clusters of cerebral eyes. Marginal eyes absent (Fig. <xref ref-type="fig" rid="F21">21B</xref>). Pharynx elongated, tapering along midsection of body. Male and female gonopores positioned posterior to the pharynx in the second 1/2 of the body.</p><p>Heading as above. Male copulatory system comprises an elongated seminal vesicle with two broad sperm ducts proximally (Fig. <xref ref-type="fig" rid="F21">21C, D</xref>). Prostatic vesicle interpolated, connected via a narrowing to the ejaculatory duct and the penis papilla. Ejaculatory duct with thin, long, curved stylet covered with a penial sheath. Atrium wide proximally and tubular distally. Female apparatus comprises a wide, densely ciliated female antrum, a ciliated external vagina with a sinuous course, the internal vagina, and Lang’s vesicle. Cement glands open into the vagina externa and oviducts into the vagina interna (Fig. <xref ref-type="fig" rid="F21">21C, D</xref>).</p><fig id="F21" position="float" orientation="portrait"><object-id xmlns:xlink="http://www.w3.org/1999/xlink" content-type="doi" xlink:type="simple">10.3897/zookeys.1221.128260.figure21</object-id><object-id xmlns:xlink="http://www.w3.org/1999/xlink" content-type="arpha" xlink:type="simple">B5F1C361-19EC-5420-8629-BAF88548E352</object-id><label>Figure 21.</label><caption><p><italic><tp:taxon-name><tp:taxon-name-part taxon-name-part-type="genus" reg="Notoplana">Notoplana</tp:taxon-name-part><tp:taxon-name-part taxon-name-part-type="species" reg="annula">annula</tp:taxon-name-part></tp:taxon-name></italic><bold>A</bold> dorsal view <bold>B</bold> detail of cerebral and tentacular eyes <bold>C</bold> histological section of male and female copulatory organs <bold>D</bold> sagittal reconstruction of the reproductive system.</p></caption><graphic xmlns:xlink="http://www.w3.org/1999/xlink" xlink:href="zookeys-1221-103_article-128260__-g021.jpg" position="float" orientation="portrait" xlink:type="simple" id="oo_1197993.jpg"><uri content-type="original_file" xlink:type="simple">https://binary.pensoft.net/fig/1197993</uri></graphic></fig></tp:treatment-sec><ref-list><ref id="B44"><mixed-citation xmlns:xlink="http://www.w3.org/1999/xlink" xlink:type="simple"><person-group><name name-style="western"><surname>Marcus</surname><given-names>E</given-names></name><name name-style="western"><surname>Marcus</surname><given-names>E</given-names></name></person-group> (<year>1968</year>) <article-title><tp:taxon-name><tp:taxon-name-part taxon-name-part-type="order">Polycladida</tp:taxon-name-part></tp:taxon-name> from Curaao and faunistically related regions.</article-title><source>Studies on the Fauna of Curaao and other Caribbean Islands</source><volume>26</volume>: <fpage>1</fpage>–<lpage>134</lpage>.</mixed-citation></ref></ref-list></tp:taxon-treatment>
