# Supplementary material for: ﻿Polyclads (Platyhelminthes) in the southern Gulf of Mexico: unveiling biodiversity and descriptions of two new species
Source: Zookeys. 2024 Dec 13;1221:103–44. doi: 10.3897/zookeys.1221.128260 (PMC11662208; doi:10.3897/zookeys.1221.128260)
Supplement: XML Treatment for Notocomplana ferruginea [file zookeys.1221.128260-treatment22.xml]

<!DOCTYPE tp:taxon-treatment
  PUBLIC "-//TaxonX//DTD Taxonomic Treatment Publishing DTD v0 20100105//EN" "tax-treatment-NSO.dtd">
<tp:taxon-treatment xmlns:tp="http://www.plazi.org/taxpub"><tp:treatment-meta><kwd-group><label>Taxon classification</label><kwd>
                <named-content content-type="kingdom">Animalia</named-content>
              </kwd><kwd>
                <named-content content-type="order">﻿Polycladida</named-content>
              </kwd><kwd>
                <named-content content-type="family">﻿Notocomplanidae</named-content>
              </kwd></kwd-group><mixed-citation publication-type="journal"><person-group><name><surname>Cuadrado</surname><given-names>Daniel</given-names></name><name><surname>Hernández-Gonzalez</surname><given-names>Alejandro</given-names></name><name><surname>Noreña</surname><given-names>Carolina</given-names></name><name><surname>Simões</surname><given-names>Nuno</given-names></name></person-group><article-title>﻿Polyclads (<tp:taxon-name><tp:taxon-name-part taxon-name-part-type="phylum">Platyhelminthes</tp:taxon-name-part></tp:taxon-name>) in the southern Gulf of Mexico: unveiling biodiversity and descriptions of two new species</article-title><source>Zookeys</source><day>13</day><month>12</month><year>2024</year><volume>1221</volume><fpage>103</fpage><lpage>144</lpage><pub-id pub-id-type="doi">10.3897/zookeys.1221.128260</pub-id></mixed-citation></tp:treatment-meta><tp:nomenclature><label>﻿</label><tp:taxon-name>
              <object-id xmlns:xlink="http://www.w3.org/1999/xlink" content-type="arpha" xlink:type="simple">F4D23C40-9212-5D89-AD3A-A8E8C6FBCA40</object-id>
              <tp:taxon-name-part taxon-name-part-type="genus" reg="Notocomplana">Notocomplana</tp:taxon-name-part>
              <tp:taxon-name-part taxon-name-part-type="species" reg="ferruginea">ferruginea</tp:taxon-name-part>
            </tp:taxon-name><tp:taxon-authority>(Schmarda, 1859)</tp:taxon-authority><xref ref-type="fig" rid="F22">Fig. 22</xref></tp:nomenclature><tp:treatment-sec sec-type="material" id="SECID0EHXBI"><title>Material examined.</title><p><bold>Yucatan coast, Mexico</bold> • 1; Arrecife Alacranes; <named-content xmlns:xlink="http://www.w3.org/1999/xlink" content-type="dwc:verbatimCoordinates" xlink:type="simple"><named-content content-type="geo-json" specific-use="{&#34;type&#34;:&#34;Point&#34;,&#34;coordinates&#34;:[-89.700000,22.400000]}" id="NCID0ESXBI" xlink:type="simple">22.4°N, 89.7°W</named-content></named-content>; 1 m; 4 Nov. 2017; A. Hernández leg.; <abbrev xmlns:xlink="http://www.w3.org/1999/xlink" content-type="institution" xlink:title="Colección regional de Policladidos de la Península del Yucatán, Mexico" id="ABBRID0EXXBI" xlink:type="simple">CRPPY</abbrev>-0004; <bold>Veracruz coast, Mexico</bold> • 6; Veracruz; <named-content xmlns:xlink="http://www.w3.org/1999/xlink" content-type="dwc:verbatimCoordinates" xlink:type="simple"><named-content content-type="geo-json" specific-use="{&#34;type&#34;:&#34;Point&#34;,&#34;coordinates&#34;:[-96.100000,19.200000]}" id="NCID0EBYBI" xlink:type="simple">19.2°N, 96.1°W</named-content></named-content>; 1 m; 31 Sep. 2018; A. Hernández leg.; <abbrev xmlns:xlink="http://www.w3.org/1999/xlink" content-type="institution" xlink:title="Colección regional de Policladidos de la Península del Yucatán, Mexico" id="ABBRID0EGYBI" xlink:type="simple">CRPPY</abbrev>-0101 • 7; Veracruz; <named-content xmlns:xlink="http://www.w3.org/1999/xlink" content-type="dwc:verbatimCoordinates" xlink:type="simple"><named-content content-type="geo-json" specific-use="{&#34;type&#34;:&#34;Point&#34;,&#34;coordinates&#34;:[-96.100000,19.200000]}" id="NCID0EOYBI" xlink:type="simple">19.2°N, 96.1°W</named-content></named-content>; 2 m; 1 Sep. 2018; A. Hernández leg.; <abbrev xmlns:xlink="http://www.w3.org/1999/xlink" content-type="institution" xlink:title="Colección regional de Policladidos de la Península del Yucatán, Mexico" id="ABBRID0ETYBI" xlink:type="simple">CRPPY</abbrev>-0103.</p></tp:treatment-sec><tp:treatment-sec sec-type="distribution" id="SECID0EYYBI"><title>Distribution.</title><p>The species was described from Jamaica (<xref ref-type="bibr" rid="B67">Schmarda 1859</xref>); Colombia, Antilles, and Bahamas (<xref ref-type="bibr" rid="B32">Hyman 1955</xref>; <xref ref-type="bibr" rid="B44">Marcus and Marcus 1968</xref>; <xref ref-type="bibr" rid="B61">Quiroga et al. 2004a</xref>, <xref ref-type="bibr" rid="B62">2004b</xref>). New record for the coasts of Veracruz and Yucatán. New record for the Gulf of Mexico.</p></tp:treatment-sec><tp:treatment-sec sec-type="description" id="SECID0ESZBI"><title>Description.</title><p>Body shape oval with rounded anterior and tapered posterior end, margins pale, wavy, 2.5 cm in length and 1 cm in width. Translucent beige colouration, darker in the middle region of the pharynx (Fig. <xref ref-type="fig" rid="F22">22A</xref>). Two groups of well-defined cerebral and tentacular eyes (Fig. <xref ref-type="fig" rid="F23">23B</xref>). No marginal eyes. A short stylet is present. Prostatic vesicle interpolated. Male atrium very muscular. An elongated atrium, a muscular vagina externa and interna as well as Lang’s vesicle form the female copulatory apparatus (Fig. <xref ref-type="fig" rid="F22">22C, D</xref>).</p></tp:treatment-sec><tp:treatment-sec sec-type="remarks" id="SECID0EE1BI"><title>Remarks.</title><p>Research conducted by <xref ref-type="bibr" rid="B51">Oya and Kajihara (2017)</xref> and <xref ref-type="bibr" rid="B38">Litvaitis et al. (2019)</xref> has led to the transfer of species within <italic><tp:taxon-name><tp:taxon-name-part taxon-name-part-type="genus" reg="Melloplana">Melloplana</tp:taxon-name-part></tp:taxon-name></italic>, a genus belonging to the family <tp:taxon-name><tp:taxon-name-part taxon-name-part-type="family">Pleioplanidae</tp:taxon-name-part></tp:taxon-name>, to the genus <italic><tp:taxon-name><tp:taxon-name-part taxon-name-part-type="genus" reg="Notocomplana">Notocomplana</tp:taxon-name-part></tp:taxon-name></italic> (family <tp:taxon-name><tp:taxon-name-part taxon-name-part-type="family">Notoplanidae</tp:taxon-name-part></tp:taxon-name>). This transfer is based on analysis of the mitochondrial gene Cox1 (<xref ref-type="bibr" rid="B51">Oya and Kajihara 2017</xref>) and the nuclear gene 28S (<xref ref-type="bibr" rid="B38">Litvaitis et al. 2019</xref>). Only a few morphological differences between <italic><tp:taxon-name><tp:taxon-name-part taxon-name-part-type="genus" reg="Melloplana">Melloplana</tp:taxon-name-part></tp:taxon-name></italic> and <italic><tp:taxon-name><tp:taxon-name-part taxon-name-part-type="genus" reg="Notocomplana">Notocomplana</tp:taxon-name-part></tp:taxon-name></italic> have been identified. The main distinction lies in the orientation of the prostatic vesicle chambers: <italic><tp:taxon-name><tp:taxon-name-part taxon-name-part-type="genus" reg="Melloplana">Melloplana</tp:taxon-name-part></tp:taxon-name></italic> prostatic chambers are perpendicular to the intra-vesicular ejaculatory duct, whereas <italic><tp:taxon-name><tp:taxon-name-part taxon-name-part-type="genus" reg="Notocomplana">Notocomplana</tp:taxon-name-part></tp:taxon-name></italic> chambers are longitudinally arranged (<xref ref-type="bibr" rid="B21">Faubel 1983</xref>). However, both <italic><tp:taxon-name><tp:taxon-name-part taxon-name-part-type="genus" reg="Melloplana">Melloplana</tp:taxon-name-part></tp:taxon-name></italic> and <italic><tp:taxon-name><tp:taxon-name-part taxon-name-part-type="genus" reg="Notocomplana">Notocomplana</tp:taxon-name-part></tp:taxon-name></italic> lack a stylet.</p><p>Considering the limited morphological variation between the genera and recent molecular analyses, there is a tendency to propose eliminating the genus <italic><tp:taxon-name><tp:taxon-name-part taxon-name-part-type="genus" reg="Melloplana">Melloplana</tp:taxon-name-part></tp:taxon-name></italic>, as well as the family <tp:taxon-name><tp:taxon-name-part taxon-name-part-type="family">Pleioplanidae</tp:taxon-name-part></tp:taxon-name>. However, <tp:taxon-name><tp:taxon-name-part taxon-name-part-type="family">Pleioplanidae</tp:taxon-name-part></tp:taxon-name> also includes other genera like <italic><tp:taxon-name><tp:taxon-name-part taxon-name-part-type="genus" reg="Izmira">Izmira</tp:taxon-name-part></tp:taxon-name></italic>, <italic><tp:taxon-name><tp:taxon-name-part taxon-name-part-type="genus" reg="Pleioplana">Pleioplana</tp:taxon-name-part></tp:taxon-name></italic>, and <italic><tp:taxon-name><tp:taxon-name-part taxon-name-part-type="genus" reg="Laqueusplana">Laqueusplana</tp:taxon-name-part></tp:taxon-name></italic>, which are poorly known. Therefore, additional molecular analyses and morphological evidence are necessary to confirm the elimination of the family <tp:taxon-name><tp:taxon-name-part taxon-name-part-type="family">Pleioplanidae</tp:taxon-name-part></tp:taxon-name> (<xref ref-type="bibr" rid="B19">Dittmann et al. 2019</xref>).</p><fig id="F22" position="float" orientation="portrait"><object-id xmlns:xlink="http://www.w3.org/1999/xlink" content-type="doi" xlink:type="simple">10.3897/zookeys.1221.128260.figure22</object-id><object-id xmlns:xlink="http://www.w3.org/1999/xlink" content-type="arpha" xlink:type="simple">731F5D04-8F6B-5BA3-8ED3-528CB6A92F9A</object-id><label>Figure 22.</label><caption><p><italic><tp:taxon-name><tp:taxon-name-part taxon-name-part-type="genus" reg="Notocomplana">Notocomplana</tp:taxon-name-part><tp:taxon-name-part taxon-name-part-type="species" reg="ferruginea">ferruginea</tp:taxon-name-part></tp:taxon-name></italic><bold>A</bold> dorsal view <bold>B</bold> approach to the tentacular, cerebral and ruffled pharynx <bold>C</bold> sagittal section of the reproductive system <bold>D</bold> sagittal reconstruction of male and female apparatus.</p></caption><graphic xmlns:xlink="http://www.w3.org/1999/xlink" xlink:href="zookeys-1221-103_article-128260__-g022.jpg" position="float" orientation="portrait" xlink:type="simple" id="oo_1197994.jpg"><uri content-type="original_file" xlink:type="simple">https://binary.pensoft.net/fig/1197994</uri></graphic></fig></tp:treatment-sec><tp:treatment-sec><!--Section generated to contain objects referenced in tp:taxon-treatment.--><fig id="F23" position="float" orientation="portrait"><object-id xmlns:xlink="http://www.w3.org/1999/xlink" content-type="doi" xlink:type="simple">10.3897/zookeys.1221.128260.figure23</object-id><object-id xmlns:xlink="http://www.w3.org/1999/xlink" content-type="arpha" xlink:type="simple">F0504572-315F-5554-975B-181FFBB3C4C4</object-id><label>Figure 23.</label><caption><p><bold>A</bold><italic><tp:taxon-name><tp:taxon-name-part taxon-name-part-type="genus" reg="Gnesioceros">Gnesioceros</tp:taxon-name-part><tp:taxon-name-part taxon-name-part-type="species" reg="sargassicola">sargassicola</tp:taxon-name-part></tp:taxon-name></italic> Photograph in situ of the specimen captured <bold>B–E</bold><italic><tp:taxon-name><tp:taxon-name-part taxon-name-part-type="genus" reg="Idioplana">Idioplana</tp:taxon-name-part><tp:taxon-name-part taxon-name-part-type="species" reg="atlantica">atlantica</tp:taxon-name-part></tp:taxon-name></italic><bold>B</bold> dorsal view of a live individual photographed on a black background <bold>C</bold> specimen photographed after fixation <bold>D, E</bold> specimens photographed in situ with the characteristic pigmentation rings.</p></caption><graphic xmlns:xlink="http://www.w3.org/1999/xlink" xlink:href="zookeys-1221-103_article-128260__-g023.jpg" position="float" orientation="portrait" xlink:type="simple" id="oo_1197995.jpg"><uri content-type="original_file" xlink:type="simple">https://binary.pensoft.net/fig/1197995</uri></graphic></fig></tp:treatment-sec><ref-list><ref id="B67"><mixed-citation xmlns:xlink="http://www.w3.org/1999/xlink" xlink:type="simple"><person-group><name name-style="western"><surname>Schmarda</surname><given-names>LK</given-names></name></person-group> (<year>1859</year>) <article-title>Neue Turbellarien, Rotatorien und Anneliden beobachtet und gesammelt auf einer Reise um die Erde 1853 bis 1857.</article-title><source>Neue wirbellose Thiere</source><volume>1</volume>: <fpage>1</fpage>–<lpage>66</lpage>. <ext-link xlink:href="10.5962/bhl.title.85313" ext-link-type="doi" xlink:type="simple">https://doi.org/10.5962/bhl.title.85313</ext-link></mixed-citation></ref><ref id="B32"><mixed-citation xmlns:xlink="http://www.w3.org/1999/xlink" xlink:type="simple"><person-group><name name-style="western"><surname>Hyman</surname><given-names>LH</given-names></name></person-group> (<year>1955</year>) <article-title>Some polyclad flatworms from the West Indies and Florida.</article-title><source>Proceedings of the United States National Museum</source><volume>104</volume>: <fpage>115</fpage>–<lpage>150</lpage>. <ext-link xlink:href="10.5479/si.00963801.104-3341.115" ext-link-type="doi" xlink:type="simple">https://doi.org/10.5479/si.00963801.104-3341.115</ext-link></mixed-citation></ref><ref id="B44"><mixed-citation xmlns:xlink="http://www.w3.org/1999/xlink" xlink:type="simple"><person-group><name name-style="western"><surname>Marcus</surname><given-names>E</given-names></name><name name-style="western"><surname>Marcus</surname><given-names>E</given-names></name></person-group> (<year>1968</year>) <article-title><tp:taxon-name><tp:taxon-name-part taxon-name-part-type="order">Polycladida</tp:taxon-name-part></tp:taxon-name> from Curaao and faunistically related regions.</article-title><source>Studies on the Fauna of Curaao and other Caribbean Islands</source><volume>26</volume>: <fpage>1</fpage>–<lpage>134</lpage>.</mixed-citation></ref><ref id="B61"><mixed-citation xmlns:xlink="http://www.w3.org/1999/xlink" xlink:type="simple"><person-group><name name-style="western"><surname>Quiroga</surname><given-names>SY</given-names></name><name name-style="western"><surname>Bolaos</surname><given-names>DM</given-names></name><name name-style="western"><surname>Litvaitis</surname><given-names>MK</given-names></name></person-group> (<year>2004a</year>) <article-title>A checklist of polyclad flatworms (<tp:taxon-name><tp:taxon-name-part taxon-name-part-type="phylum">Platyhelminthes</tp:taxon-name-part></tp:taxon-name>: <tp:taxon-name><tp:taxon-name-part taxon-name-part-type="order">Polycladida</tp:taxon-name-part></tp:taxon-name>) from the Caribbean coast of Colombia, South America.</article-title><source>Zootaxa</source><volume>633</volume>: <fpage>1</fpage>–<lpage>12</lpage>. <ext-link xlink:href="10.11646/zootaxa.633.1.1" ext-link-type="doi" xlink:type="simple">https://doi.org/10.11646/zootaxa.633.1.1</ext-link></mixed-citation></ref><ref id="B62"><mixed-citation xmlns:xlink="http://www.w3.org/1999/xlink" xlink:type="simple"><person-group><name name-style="western"><surname>Quiroga</surname><given-names>SY</given-names></name><name name-style="western"><surname>Bolaños</surname><given-names>M</given-names></name><name name-style="western"><surname>Litvaitis</surname><given-names>MK</given-names></name></person-group> (<year>2004b</year>) <article-title>Policládidos (<tp:taxon-name><tp:taxon-name-part taxon-name-part-type="phylum">Platyhelminthes</tp:taxon-name-part></tp:taxon-name>: “<tp:taxon-name><tp:taxon-name-part taxon-name-part-type="class">Turbellaria</tp:taxon-name-part></tp:taxon-name>”) del Atlántico Tropical Occidental.</article-title><source>Biota Colombiana</source><volume>5</volume>(<issue>2</issue>): <fpage>159</fpage>–<lpage>172</lpage>.</mixed-citation></ref><ref id="B51"><mixed-citation xmlns:xlink="http://www.w3.org/1999/xlink" xlink:type="simple"><person-group><name name-style="western"><surname>Oya</surname><given-names>Y</given-names></name><name name-style="western"><surname>Kajihara</surname><given-names>H</given-names></name></person-group> (<year>2017</year>) <article-title>Description of a new <italic><tp:taxon-name><tp:taxon-name-part taxon-name-part-type="genus">Notocomplana</tp:taxon-name-part></tp:taxon-name></italic> species (<tp:taxon-name><tp:taxon-name-part taxon-name-part-type="phylum">Platyhelminthes</tp:taxon-name-part></tp:taxon-name>: Acotylea), new combination and new records of <tp:taxon-name><tp:taxon-name-part taxon-name-part-type="order">Polycladida</tp:taxon-name-part></tp:taxon-name> from the northeastern Sea of Japan, with a comparison of two different barcoding markers.</article-title><source>Zootaxa</source><volume>4282</volume>: <fpage>526</fpage>–<lpage>542</lpage>. <ext-link xlink:href="10.11646/zootaxa.4282.3.6" ext-link-type="doi" xlink:type="simple">https://doi.org/10.11646/zootaxa.4282.3.6</ext-link></mixed-citation></ref><ref id="B38"><mixed-citation xmlns:xlink="http://www.w3.org/1999/xlink" xlink:type="simple"><person-group><name name-style="western"><surname>Litvaitis</surname><given-names>MK</given-names></name><name name-style="western"><surname>Bolaños</surname><given-names>DM</given-names></name><name name-style="western"><surname>Quiroga</surname><given-names>SY</given-names></name></person-group> (<year>2019</year>) Systematic congruence in <tp:taxon-name><tp:taxon-name-part taxon-name-part-type="order">Polycladida</tp:taxon-name-part></tp:taxon-name> (<tp:taxon-name><tp:taxon-name-part taxon-name-part-type="phylum">Platyhelminthes</tp:taxon-name-part></tp:taxon-name>, <tp:taxon-name><tp:taxon-name-part taxon-name-part-type="class">Rhabditophora</tp:taxon-name-part></tp:taxon-name>): are DNA and morphology telling the same story? Zoological Journal of the Linnean Society 20: 1–27. <ext-link xlink:href="10.1093/zoolinnean/zlz007" ext-link-type="doi" xlink:type="simple">https://doi.org/10.1093/zoolinnean/zlz007</ext-link></mixed-citation></ref><ref id="B21"><mixed-citation xmlns:xlink="http://www.w3.org/1999/xlink" xlink:type="simple"><person-group><name name-style="western"><surname>Faubel</surname><given-names>A</given-names></name></person-group> (<year>1983</year>) <article-title>The <tp:taxon-name><tp:taxon-name-part taxon-name-part-type="order">Polycladida</tp:taxon-name-part></tp:taxon-name>, <tp:taxon-name><tp:taxon-name-part taxon-name-part-type="class">Turbellaria</tp:taxon-name-part></tp:taxon-name>; Proposal and establishment of a new system. Part I. The Acotylea.</article-title><source>Mitteilungen aus dem Hamburgischen Zoologischen Museum und Institut</source><volume>80</volume>: <fpage>17</fpage>–<lpage>12</lpage>.</mixed-citation></ref><ref id="B19"><mixed-citation xmlns:xlink="http://www.w3.org/1999/xlink" xlink:type="simple"><person-group><name name-style="western"><surname>Dittmann</surname><given-names>IL</given-names></name><name name-style="western"><surname>Cuadrado</surname><given-names>D</given-names></name><name name-style="western"><surname>Aguado</surname><given-names>MT</given-names></name><name name-style="western"><surname>Noreña</surname><given-names>C</given-names></name><name name-style="western"><surname>Egger</surname><given-names>B</given-names></name></person-group> (<year>2019</year>) <article-title>Polyclad phylogeny persists to be problematic.</article-title><source>Organisms Diversity and Evolution</source><volume>19</volume>: <fpage>585</fpage>–<lpage>608</lpage>. <ext-link xlink:href="10.1007/s13127-019-00415-1" ext-link-type="doi" xlink:type="simple">https://doi.org/10.1007/s13127-019-00415-1</ext-link></mixed-citation></ref></ref-list></tp:taxon-treatment>
