# Supplementary material for: ﻿Polyclads (Platyhelminthes) in the southern Gulf of Mexico: unveiling biodiversity and descriptions of two new species
Source: Zookeys. 2024 Dec 13;1221:103–44. doi: 10.3897/zookeys.1221.128260 (PMC11662208; doi:10.3897/zookeys.1221.128260)
Supplement: XML Treatment for Gnesioceros sargassicola [file zookeys.1221.128260-treatment23.xml]

<!DOCTYPE tp:taxon-treatment
  PUBLIC "-//TaxonX//DTD Taxonomic Treatment Publishing DTD v0 20100105//EN" "tax-treatment-NSO.dtd">
<tp:taxon-treatment xmlns:tp="http://www.plazi.org/taxpub"><tp:treatment-meta><kwd-group><label>Taxon classification</label><kwd>
                <named-content content-type="kingdom">Animalia</named-content>
              </kwd><kwd>
                <named-content content-type="order">﻿Polycladida</named-content>
              </kwd><kwd>
                <named-content content-type="family">﻿Gnesiocerotidae</named-content>
              </kwd></kwd-group><mixed-citation publication-type="journal"><person-group><name><surname>Cuadrado</surname><given-names>Daniel</given-names></name><name><surname>Hernández-Gonzalez</surname><given-names>Alejandro</given-names></name><name><surname>Noreña</surname><given-names>Carolina</given-names></name><name><surname>Simões</surname><given-names>Nuno</given-names></name></person-group><article-title>﻿Polyclads (<tp:taxon-name><tp:taxon-name-part taxon-name-part-type="phylum">Platyhelminthes</tp:taxon-name-part></tp:taxon-name>) in the southern Gulf of Mexico: unveiling biodiversity and descriptions of two new species</article-title><source>Zookeys</source><day>13</day><month>12</month><year>2024</year><volume>1221</volume><fpage>103</fpage><lpage>144</lpage><pub-id pub-id-type="doi">10.3897/zookeys.1221.128260</pub-id></mixed-citation></tp:treatment-meta><tp:nomenclature><label>﻿</label><tp:taxon-name>
              <object-id xmlns:xlink="http://www.w3.org/1999/xlink" content-type="arpha" xlink:type="simple">F1CC6F2F-6D66-5DF9-BBCF-CD58A1A0F136</object-id>
              <tp:taxon-name-part taxon-name-part-type="genus" reg="Gnesioceros">Gnesioceros</tp:taxon-name-part>
              <tp:taxon-name-part taxon-name-part-type="species" reg="sargassicola">sargassicola</tp:taxon-name-part>
            </tp:taxon-name><tp:taxon-authority>Mertens, 1832</tp:taxon-authority><xref ref-type="fig" rid="F23">Fig. 23A</xref></tp:nomenclature><tp:treatment-sec sec-type="material" id="SECID0EUACI"><title>Material examined.</title><p><bold>Quintana Roo coast, Mexico</bold> • 2; Mahahual; <named-content xmlns:xlink="http://www.w3.org/1999/xlink" content-type="dwc:verbatimCoordinates" xlink:type="simple"><named-content content-type="geo-json" specific-use="{&#34;type&#34;:&#34;Point&#34;,&#34;coordinates&#34;:[-87.700000,18.600000]}" id="NCID0E6ACI" xlink:type="simple">18.6°N, 87.7°W</named-content></named-content>; 7.7 m; 17 Mar. 2018; A. Hernández leg.; <abbrev xmlns:xlink="http://www.w3.org/1999/xlink" content-type="institution" xlink:title="Colección regional de Policladidos de la Península del Yucatán, Mexico" id="ABBRID0EEBCI" xlink:type="simple">CRPPY</abbrev>-0037.</p></tp:treatment-sec><tp:treatment-sec sec-type="distribution" id="SECID0EJBCI"><title>Distribution.</title><p>Currently, <italic><tp:taxon-name><tp:taxon-name-part taxon-name-part-type="genus" reg="Gnesioceros">Gnesioceros</tp:taxon-name-part><tp:taxon-name-part taxon-name-part-type="species" reg="sargassicola">sargassicola</tp:taxon-name-part></tp:taxon-name></italic> is known from Bermuda (<xref ref-type="bibr" rid="B26">Hyman 1939</xref>) and Florida to Texas, Gulf of Mexico US coast (<xref ref-type="bibr" rid="B31">Hyman 1954</xref>); on <italic><tp:taxon-name><tp:taxon-name-part taxon-name-part-type="genus" reg="Sargassum">Sargassum</tp:taxon-name-part></tp:taxon-name></italic> algae, near the west coast of Africa (<xref ref-type="bibr" rid="B46">Moseley 1877</xref>); Boa Vista Island, Cape Verde (<xref ref-type="bibr" rid="B34">Laidlaw 1903</xref>); Gaira Bay, Colombia (<xref ref-type="bibr" rid="B60">Quiroga 2008</xref>); Curaçao, Bonaire, Little Bonaire, (Netherlands Antilles, Caribbean), Saint Barthelemy, France Antilles; Bahia Fosforescente, Puerto Rico; Marine Biological Station, Virginia Key, Florida, USA; Central Atlantic Ocean, Sargasso Sea (<xref ref-type="bibr" rid="B44">Marcus and Marcus 1968</xref>). New record for the coasts of Mahahual, Quintana Roo (Mexican Caribbean).</p></tp:treatment-sec><tp:treatment-sec sec-type="description" id="SECID0EZCCI"><title>Description.</title><p>Dorsoventrally flattened body, anteriorly widened with a shallow constriction after the tentacles, undulated body margins, and a blunt-tailed posterior end, 0.8 cm in length and 0.3 cm in width. Yellowish grey background colouration with numerous, rounded, orange or brown spots. Narrow elongated pharyngeal pouch with a central oral opening (Fig. <xref ref-type="fig" rid="F23">23A</xref>).</p></tp:treatment-sec><tp:treatment-sec sec-type="biology" id="SECID0EDDCI"><title>Biology.</title><p>Associated with <italic><tp:taxon-name><tp:taxon-name-part taxon-name-part-type="genus" reg="Sargassum">Sargassum</tp:taxon-name-part></tp:taxon-name></italic> algae.</p><fig id="F23" position="float" orientation="portrait"><object-id xmlns:xlink="http://www.w3.org/1999/xlink" content-type="doi" xlink:type="simple">10.3897/zookeys.1221.128260.figure23</object-id><object-id xmlns:xlink="http://www.w3.org/1999/xlink" content-type="arpha" xlink:type="simple">F0504572-315F-5554-975B-181FFBB3C4C4</object-id><label>Figure 23.</label><caption><p><bold>A</bold><italic><tp:taxon-name><tp:taxon-name-part taxon-name-part-type="genus" reg="Gnesioceros">Gnesioceros</tp:taxon-name-part><tp:taxon-name-part taxon-name-part-type="species" reg="sargassicola">sargassicola</tp:taxon-name-part></tp:taxon-name></italic> Photograph in situ of the specimen captured <bold>B–E</bold><italic><tp:taxon-name><tp:taxon-name-part taxon-name-part-type="genus" reg="Idioplana">Idioplana</tp:taxon-name-part><tp:taxon-name-part taxon-name-part-type="species" reg="atlantica">atlantica</tp:taxon-name-part></tp:taxon-name></italic><bold>B</bold> dorsal view of a live individual photographed on a black background <bold>C</bold> specimen photographed after fixation <bold>D, E</bold> specimens photographed in situ with the characteristic pigmentation rings.</p></caption><graphic xmlns:xlink="http://www.w3.org/1999/xlink" xlink:href="zookeys-1221-103_article-128260__-g023.jpg" position="float" orientation="portrait" xlink:type="simple" id="oo_1197995.jpg"><uri content-type="original_file" xlink:type="simple">https://binary.pensoft.net/fig/1197995</uri></graphic></fig></tp:treatment-sec><ref-list><ref id="B26"><mixed-citation xmlns:xlink="http://www.w3.org/1999/xlink" xlink:type="simple"><person-group><name name-style="western"><surname>Hyman</surname><given-names>LH</given-names></name></person-group> (<year>1939</year>) Some polyclads of the New England coast, especially of the Woods Hole region. Biological Bulletin of the Marine Biological 127–152. <ext-link xlink:href="10.2307/1537854" ext-link-type="doi" xlink:type="simple">https://doi.org/10.2307/1537854</ext-link></mixed-citation></ref><ref id="B31"><mixed-citation xmlns:xlink="http://www.w3.org/1999/xlink" xlink:type="simple"><person-group><name name-style="western"><surname>Hyman</surname><given-names>LH</given-names></name></person-group> (<year>1954</year>) <article-title>Free-living flatworms (<tp:taxon-name><tp:taxon-name-part taxon-name-part-type="class">Turbellaria</tp:taxon-name-part></tp:taxon-name>) of the Gulf of Mexico.</article-title><source>Fishery Bulletin of the Fish and Wildlife Service, United States</source><volume>55</volume>: <fpage>301</fpage>–<lpage>302</lpage>. <ext-link xlink:href="http://hdl.handle.net/1969.3/19215" ext-link-type="uri" xlink:type="simple">http://hdl.handle.net/1969.3/19215</ext-link></mixed-citation></ref><ref id="B46"><mixed-citation xmlns:xlink="http://www.w3.org/1999/xlink" xlink:type="simple"><person-group><name name-style="western"><surname>Moseley</surname><given-names>HN</given-names></name></person-group> (<year>1877</year>) <article-title>On <italic><tp:taxon-name><tp:taxon-name-part taxon-name-part-type="genus">Stylochus</tp:taxon-name-part></tp:taxon-name> Pelagicus</italic>, a new species of pelagic planarian, with notes on other pelagic species, on the larval forms of <italic><tp:taxon-name><tp:taxon-name-part taxon-name-part-type="genus">Thysanozoon</tp:taxon-name-part></tp:taxon-name></italic>, and of a gymnosomatous pteropod.</article-title><source>Microscopical Journal</source><volume>17</volume>: <fpage>23</fpage>–<lpage>32</lpage>. <ext-link xlink:href="10.1242/jcs.s2-17.65.23" ext-link-type="doi" xlink:type="simple">https://doi.org/10.1242/jcs.s2-17.65.23</ext-link></mixed-citation></ref><ref id="B34"><mixed-citation xmlns:xlink="http://www.w3.org/1999/xlink" xlink:type="simple"><person-group><name name-style="western"><surname>Laidlaw</surname><given-names>FF</given-names></name></person-group> (<year>1903</year>) <article-title>On the marine fauna of Zanzibar and British East Africa, from collections made by Cyril Crossland in the years of 1901 and 1902. – <tp:taxon-name><tp:taxon-name-part taxon-name-part-type="class">Turbellaria</tp:taxon-name-part></tp:taxon-name><tp:taxon-name><tp:taxon-name-part taxon-name-part-type="order">Polycladida</tp:taxon-name-part></tp:taxon-name>. Part I. The Acotylea.</article-title><source>Proceedings of the Zoological Society of London</source><volume>1903</volume>(<issue>2</issue>): <fpage>99</fpage>–<lpage>13</lpage>.</mixed-citation></ref><ref id="B60"><mixed-citation xmlns:xlink="http://www.w3.org/1999/xlink" xlink:type="simple"><person-group><name name-style="western"><surname>Quiroga</surname><given-names>SY</given-names></name></person-group> (<year>2008</year>) Systematics and Taxonomy of Polyclad Flatworms with a special emphasis on the morphology of the nervous system. University of New Hampshire 110.</mixed-citation></ref><ref id="B44"><mixed-citation xmlns:xlink="http://www.w3.org/1999/xlink" xlink:type="simple"><person-group><name name-style="western"><surname>Marcus</surname><given-names>E</given-names></name><name name-style="western"><surname>Marcus</surname><given-names>E</given-names></name></person-group> (<year>1968</year>) <article-title><tp:taxon-name><tp:taxon-name-part taxon-name-part-type="order">Polycladida</tp:taxon-name-part></tp:taxon-name> from Curaao and faunistically related regions.</article-title><source>Studies on the Fauna of Curaao and other Caribbean Islands</source><volume>26</volume>: <fpage>1</fpage>–<lpage>134</lpage>.</mixed-citation></ref></ref-list></tp:taxon-treatment>
