# Supplementary material for: ﻿Polyclads (Platyhelminthes) in the southern Gulf of Mexico: unveiling biodiversity and descriptions of two new species
Source: Zookeys. 2024 Dec 13;1221:103–44. doi: 10.3897/zookeys.1221.128260 (PMC11662208; doi:10.3897/zookeys.1221.128260)
Supplement: XML Treatment for Idioplana atlantica [file zookeys.1221.128260-treatment24.xml]

<!DOCTYPE tp:taxon-treatment
  PUBLIC "-//TaxonX//DTD Taxonomic Treatment Publishing DTD v0 20100105//EN" "tax-treatment-NSO.dtd">
<tp:taxon-treatment xmlns:tp="http://www.plazi.org/taxpub"><tp:treatment-meta><kwd-group><label>Taxon classification</label><kwd>
                <named-content content-type="kingdom">Animalia</named-content>
              </kwd><kwd>
                <named-content content-type="order">﻿Polycladida</named-content>
              </kwd><kwd>
                <named-content content-type="family">Idioplanidae</named-content>
              </kwd></kwd-group><mixed-citation publication-type="journal"><person-group><name><surname>Cuadrado</surname><given-names>Daniel</given-names></name><name><surname>Hernández-Gonzalez</surname><given-names>Alejandro</given-names></name><name><surname>Noreña</surname><given-names>Carolina</given-names></name><name><surname>Simões</surname><given-names>Nuno</given-names></name></person-group><article-title>﻿Polyclads (<tp:taxon-name><tp:taxon-name-part taxon-name-part-type="phylum">Platyhelminthes</tp:taxon-name-part></tp:taxon-name>) in the southern Gulf of Mexico: unveiling biodiversity and descriptions of two new species</article-title><source>Zookeys</source><day>13</day><month>12</month><year>2024</year><volume>1221</volume><fpage>103</fpage><lpage>144</lpage><pub-id pub-id-type="doi">10.3897/zookeys.1221.128260</pub-id></mixed-citation></tp:treatment-meta><tp:nomenclature><label>﻿</label><tp:taxon-name>
              <object-id xmlns:xlink="http://www.w3.org/1999/xlink" content-type="arpha" xlink:type="simple">B13A31A1-86A7-586F-AB65-6C06E450124A</object-id>
              <tp:taxon-name-part taxon-name-part-type="genus" reg="Idioplana">Idioplana</tp:taxon-name-part>
              <tp:taxon-name-part taxon-name-part-type="species" reg="atlantica">atlantica</tp:taxon-name-part>
            </tp:taxon-name><tp:taxon-authority>(Bock, 1913)</tp:taxon-authority><xref ref-type="fig" rid="F23">Fig. 23B–E</xref></tp:nomenclature><tp:treatment-sec sec-type="material" id="SECID0E2FCI"><title>Material examined.</title><p><bold>Yucatan coast, Mexico</bold> • 3; Dzilam; <named-content xmlns:xlink="http://www.w3.org/1999/xlink" content-type="dwc:verbatimCoordinates" xlink:type="simple"><named-content content-type="geo-json" specific-use="{&#34;type&#34;:&#34;Point&#34;,&#34;coordinates&#34;:[-88.900000,21.500000]}" id="NCID0EGGCI" xlink:type="simple">21.5°N, 88.9°W</named-content></named-content>; 13 m; 10 May 2018; A. Hernández leg.; <abbrev xmlns:xlink="http://www.w3.org/1999/xlink" content-type="institution" xlink:title="Colección regional de Policladidos de la Península del Yucatán, Mexico" id="ABBRID0ELGCI" xlink:type="simple">CRPPY</abbrev>-0096.</p></tp:treatment-sec><tp:treatment-sec sec-type="distribution" id="SECID0EQGCI"><title>Distribution.</title><p><italic><tp:taxon-name><tp:taxon-name-part taxon-name-part-type="genus" reg="Idioplana">Idioplana</tp:taxon-name-part><tp:taxon-name-part taxon-name-part-type="species" reg="atlantica">atlantica</tp:taxon-name-part></tp:taxon-name></italic> was originally recorded off St Thomas Island (USA Virgin Island, Caribbean Sea; <xref ref-type="bibr" rid="B7">Bock 1913</xref>). Similar morphotypes of this species have been reported in Bocas del Toro (Panama, Caribbean Sea; <xref ref-type="bibr" rid="B36">Litvaitis 2014–2024</xref>; <xref ref-type="bibr" rid="B62">Quiroga et al. 2004b</xref>); Aguadores Beach near Santiago de Cuba (Caribbean Sea; <xref ref-type="bibr" rid="B12">Catalá et al. 2016</xref>). New record for the coasts of Yucatán, Mexico.</p></tp:treatment-sec><tp:treatment-sec sec-type="description" id="SECID0EUHCI"><title>Description.</title><p>Body shape oval, with a rounded posterior end and a more pointed anterior end, 2 cm in length and 1 cm in width. Firm and dense consistency. Background colour ranges from yellowish-white to amber. Dorsally, is covered by dark rings with cream-pigmented inner. The shape of these rings is variable, appearing more rounded anteriorly and elongated posteriorly. Also, the central rings are larger compared to those along the body’s margin (Fig. <xref ref-type="fig" rid="F23">23B, C, D, E</xref>). Near the anterior end, two cylindrical nuchal tentacles are present. Tentacular eyes immersed along the tentacles (Fig. <xref ref-type="fig" rid="F23">23E</xref>). Two elongated scattered clusters of cerebral eyes and the marginal eyes limited to the anterior of the body.</p></tp:treatment-sec><tp:treatment-sec sec-type="remarks" id="SECID0ECICI"><title>Remarks.</title><p>Yucatan specimens show a resemblance to those documented by <xref ref-type="bibr" rid="B36">Litvaitis (2014–2024)</xref>, as well as by Kate Rawlinson in Bocas del Toro, Panama (<ext-link xmlns:xlink="http://www.w3.org/1999/xlink" xlink:href="https://www.invertebase.org/portal/taxa/index.php?taxauthid1&amp;taxon=146957&amp;clid=57" ext-link-type="uri" xlink:type="simple">https://www.invertebase.org/portal/taxa/index.php?taxauthid1&amp;taxon=146957&amp;clid=57</ext-link>). In these instances, organisms identified as <italic><tp:taxon-name><tp:taxon-name-part taxon-name-part-type="genus" reg="Idioplana">Idioplana</tp:taxon-name-part><tp:taxon-name-part taxon-name-part-type="species" reg="atlantica">atlantica</tp:taxon-name-part></tp:taxon-name></italic> (Bock, 1913) exhibit rounded dark rings. However, the type description of <italic><tp:taxon-name><tp:taxon-name-part taxon-name-part-type="genus" reg="Idioplana">Idioplana</tp:taxon-name-part><tp:taxon-name-part taxon-name-part-type="species" reg="atlantica">atlantica</tp:taxon-name-part></tp:taxon-name></italic>, based on fixed material, does not mention rounded spots or rings. The specimen documented by <xref ref-type="bibr" rid="B7">Bock (1913)</xref> exhibits a homogeneous yellowish colouration with a slightly orange tone in the central region, while the ventral side is white-grey. Also, the marginal eyes encircle the entire body edge, and the cerebral eyes are dispersed but abundantly present in the brain region. The living specimen and preserved Yucatan specimen displays dark rings covering its dorsal surface. Furthermore, marginal eyes are either absent or barely noticeable on the anterior end. The absence of pigmentation noted by Bock could be attributed to the fixation process. This differs from the Mexican material, where pigmentation remains intact throughout fixation processing. Also, the Bocas del Toro specimens (<xref ref-type="bibr" rid="B36">Litvaitis 2014–2024</xref>) show specimens with and without pigmentation.</p><p>Although some doubts have arisen about the identity of this species, the presence or absence of pigmentation spots in the preserved specimens of <italic><tp:taxon-name><tp:taxon-name-part taxon-name-part-type="genus" reg="Idioplana">Idioplana</tp:taxon-name-part></tp:taxon-name></italic> described from the Gulf of Mexico does not provide sufficient evidence to confirm the existence of a new species. Therefore, we have decided to classify the <italic><tp:taxon-name><tp:taxon-name-part taxon-name-part-type="genus" reg="Idioplana">Idioplana</tp:taxon-name-part></tp:taxon-name></italic> specimens found in Yucatan as <italic><tp:taxon-name><tp:taxon-name-part taxon-name-part-type="genus" reg="Idioplana">I.</tp:taxon-name-part><tp:taxon-name-part taxon-name-part-type="species" reg="atlantica">atlantica</tp:taxon-name-part></tp:taxon-name></italic>. Further morphological and molecular studies will be necessary to determine whether it represents a distinct species.</p></tp:treatment-sec><tp:treatment-sec><!--Section generated to contain objects referenced in tp:taxon-treatment.--><fig id="F23" position="float" orientation="portrait"><object-id xmlns:xlink="http://www.w3.org/1999/xlink" content-type="doi" xlink:type="simple">10.3897/zookeys.1221.128260.figure23</object-id><object-id xmlns:xlink="http://www.w3.org/1999/xlink" content-type="arpha" xlink:type="simple">F0504572-315F-5554-975B-181FFBB3C4C4</object-id><label>Figure 23.</label><caption><p><bold>A</bold><italic><tp:taxon-name><tp:taxon-name-part taxon-name-part-type="genus" reg="Gnesioceros">Gnesioceros</tp:taxon-name-part><tp:taxon-name-part taxon-name-part-type="species" reg="sargassicola">sargassicola</tp:taxon-name-part></tp:taxon-name></italic> Photograph in situ of the specimen captured <bold>B–E</bold><italic><tp:taxon-name><tp:taxon-name-part taxon-name-part-type="genus" reg="Idioplana">Idioplana</tp:taxon-name-part><tp:taxon-name-part taxon-name-part-type="species" reg="atlantica">atlantica</tp:taxon-name-part></tp:taxon-name></italic><bold>B</bold> dorsal view of a live individual photographed on a black background <bold>C</bold> specimen photographed after fixation <bold>D, E</bold> specimens photographed in situ with the characteristic pigmentation rings.</p></caption><graphic xmlns:xlink="http://www.w3.org/1999/xlink" xlink:href="zookeys-1221-103_article-128260__-g023.jpg" position="float" orientation="portrait" xlink:type="simple" id="oo_1197995.jpg"><uri content-type="original_file" xlink:type="simple">https://binary.pensoft.net/fig/1197995</uri></graphic></fig></tp:treatment-sec><ref-list><ref id="B7"><mixed-citation xmlns:xlink="http://www.w3.org/1999/xlink" xlink:type="simple"><person-group><name name-style="western"><surname>Bock</surname><given-names>S</given-names></name></person-group> (<year>1913</year>) <article-title>Studien ber Polycladen.</article-title><source>Zoologiska bidrag fran Uppsala</source><volume>2</volume>: <fpage>31</fpage>–<lpage>344</lpage>.</mixed-citation></ref><ref id="B36"><mixed-citation xmlns:xlink="http://www.w3.org/1999/xlink" xlink:type="simple"><person-group><name name-style="western"><surname>Litvaitis</surname><given-names>MK</given-names></name></person-group> (<year>2014–2024</year>) InvertEBase. <ext-link xlink:href="http://invertebase.org" ext-link-type="uri" xlink:type="simple">http://invertebase.org</ext-link></mixed-citation></ref><ref id="B62"><mixed-citation xmlns:xlink="http://www.w3.org/1999/xlink" xlink:type="simple"><person-group><name name-style="western"><surname>Quiroga</surname><given-names>SY</given-names></name><name name-style="western"><surname>Bolaños</surname><given-names>M</given-names></name><name name-style="western"><surname>Litvaitis</surname><given-names>MK</given-names></name></person-group> (<year>2004b</year>) <article-title>Policládidos (<tp:taxon-name><tp:taxon-name-part taxon-name-part-type="phylum">Platyhelminthes</tp:taxon-name-part></tp:taxon-name>: “<tp:taxon-name><tp:taxon-name-part taxon-name-part-type="class">Turbellaria</tp:taxon-name-part></tp:taxon-name>”) del Atlántico Tropical Occidental.</article-title><source>Biota Colombiana</source><volume>5</volume>(<issue>2</issue>): <fpage>159</fpage>–<lpage>172</lpage>.</mixed-citation></ref><ref id="B12"><mixed-citation xmlns:xlink="http://www.w3.org/1999/xlink" xlink:type="simple"><person-group><name name-style="western"><surname>Catalá</surname><given-names>A</given-names></name><name name-style="western"><surname>Diez</surname><given-names>Y</given-names></name><name name-style="western"><surname>Yuanis</surname><given-names>D</given-names></name></person-group> (<year>2016</year>) <article-title>Nuevos registros de <tp:taxon-name><tp:taxon-name-part taxon-name-part-type="order">Polycladida</tp:taxon-name-part></tp:taxon-name> (<tp:taxon-name><tp:taxon-name-part taxon-name-part-type="phylum">Platyhelminthes</tp:taxon-name-part></tp:taxon-name>) para Cuba.</article-title><source>Revista Investigaciones Marinas</source><volume>36</volume>: <fpage>94</fpage>–<lpage>104</lpage>. <ext-link xlink:href="https://revistas.uh.cu/rim/article/view/5574" ext-link-type="uri" xlink:type="simple">https://revistas.uh.cu/rim/article/view/5574</ext-link></mixed-citation></ref></ref-list></tp:taxon-treatment>
