# Supplementary material for: ﻿Polyclads (Platyhelminthes) in the southern Gulf of Mexico: unveiling biodiversity and descriptions of two new species
Source: Zookeys. 2024 Dec 13;1221:103–44. doi: 10.3897/zookeys.1221.128260 (PMC11662208; doi:10.3897/zookeys.1221.128260)
Supplement: XML Treatment for Stylochus sixteni [file zookeys.1221.128260-treatment25.xml]

<!DOCTYPE tp:taxon-treatment
  PUBLIC "-//TaxonX//DTD Taxonomic Treatment Publishing DTD v0 20100105//EN" "tax-treatment-NSO.dtd">
<tp:taxon-treatment xmlns:tp="http://www.plazi.org/taxpub"><tp:treatment-meta><kwd-group><label>Taxon classification</label><kwd>
                <named-content content-type="kingdom">Animalia</named-content>
              </kwd><kwd>
                <named-content content-type="order">﻿Polycladida</named-content>
              </kwd><kwd>
                <named-content content-type="family">﻿Stylochidae</named-content>
              </kwd></kwd-group><mixed-citation publication-type="journal"><person-group><name><surname>Cuadrado</surname><given-names>Daniel</given-names></name><name><surname>Hernández-Gonzalez</surname><given-names>Alejandro</given-names></name><name><surname>Noreña</surname><given-names>Carolina</given-names></name><name><surname>Simões</surname><given-names>Nuno</given-names></name></person-group><article-title>﻿Polyclads (<tp:taxon-name><tp:taxon-name-part taxon-name-part-type="phylum">Platyhelminthes</tp:taxon-name-part></tp:taxon-name>) in the southern Gulf of Mexico: unveiling biodiversity and descriptions of two new species</article-title><source>Zookeys</source><day>13</day><month>12</month><year>2024</year><volume>1221</volume><fpage>103</fpage><lpage>144</lpage><pub-id pub-id-type="doi">10.3897/zookeys.1221.128260</pub-id></mixed-citation></tp:treatment-meta><tp:nomenclature><label>﻿</label><tp:taxon-name>
              <object-id xmlns:xlink="http://www.w3.org/1999/xlink" content-type="arpha" xlink:type="simple">B4FEFFA4-5553-582F-915A-3FE1AC16E0CE</object-id>
              <tp:taxon-name-part taxon-name-part-type="genus" reg="Stylochus">Stylochus</tp:taxon-name-part>
              <tp:taxon-name-part taxon-name-part-type="species" reg="sixteni">sixteni</tp:taxon-name-part>
            </tp:taxon-name><tp:taxon-authority>Marcus, 1947</tp:taxon-authority><xref ref-type="fig" rid="F24">Fig. 24</xref></tp:nomenclature><tp:treatment-sec sec-type="material" id="SECID0ENMCI"><title>Material examined.</title><p><bold>Yucatan coast, Mexico</bold> • 1; Dzilam; <named-content xmlns:xlink="http://www.w3.org/1999/xlink" content-type="dwc:verbatimCoordinates" xlink:type="simple"><named-content content-type="geo-json" specific-use="{&#34;type&#34;:&#34;Point&#34;,&#34;coordinates&#34;:[-88.900000,21.500000]}" id="NCID0EYMCI" xlink:type="simple">21.5°N, 88.9°W</named-content></named-content>; 9.3 m; 8 May 2018; A. Hernández leg.; <abbrev xmlns:xlink="http://www.w3.org/1999/xlink" content-type="institution" xlink:title="Colección regional de Policladidos de la Península del Yucatán, Mexico" id="ABBRID0E4MCI" xlink:type="simple">CRPPY</abbrev>-0090 • 1; 12 slides; Dzilam; <named-content xmlns:xlink="http://www.w3.org/1999/xlink" content-type="dwc:verbatimCoordinates" xlink:type="simple"><named-content content-type="geo-json" specific-use="{&#34;type&#34;:&#34;Point&#34;,&#34;coordinates&#34;:[-88.900000,21.500000]}" id="NCID0EFNCI" xlink:type="simple">21.5°N, 88.9°W</named-content></named-content>; 13 m; 10 May 2018; A. Hernández leg.; <abbrev xmlns:xlink="http://www.w3.org/1999/xlink" content-type="institution" xlink:title="Colección regional de Policladidos de la Península del Yucatán, Mexico" id="ABBRID0EKNCI" xlink:type="simple">CRPPY</abbrev>-0099.</p></tp:treatment-sec><tp:treatment-sec sec-type="distribution" id="SECID0EPNCI"><title>Distribution.</title><p>The species was originally described in Cape Verde (<xref ref-type="bibr" rid="B8">Bock 1931</xref>). New record for the Gulf of Mexico (Yucatan).</p></tp:treatment-sec><tp:treatment-sec sec-type="description" id="SECID0EZNCI"><title>Description.</title><p>Elongated oval body shape, firm and fleshy consistency. In live specimens, body measures 20 mm in length, and 7 mm in width, whereas in fixed specimens, measures are reduced to 10 mm length, and 8 mm in width. Rounded nuchal tentacles visible. Pale beige colouration, translucent near the margins. Small white spots, denser along the midline and a white dotted line along the entire body margin (Fig. <xref ref-type="fig" rid="F24">24A, D</xref>). Two elongated clusters of cerebral eyes between nuchal tentacles. Densely packed tentacular eyes. Marginal eyes in the first 1/3 of the body, up to the level of the tentacles (Fig. <xref ref-type="fig" rid="F24">24B</xref>). Ruffled pharynx centrally located, oral opening at its centre. <bold><italic>Reproductive system</italic>.</bold> Male and female copulatory apparatus posterior to pharynx, near second 1/2 of body. Male apparatus comprises a free prostatic vesicle and a small kidney-shaped seminal vesicle. Ejaculatory duct penetrates through an anteroposterior-oriented penis papilla into the deep atrium. Penis papilla, small, conical. Male atrium heart-shaped, deep (Fig. <xref ref-type="fig" rid="F24">24C, E</xref>). Female apparatus simple, anteroposteriorly oriented, slightly muscular vagina, and small ciliated female atrium (Fig. <xref ref-type="fig" rid="F24">24C, E</xref>).</p></tp:treatment-sec><tp:treatment-sec sec-type="remarks" id="SECID0ETOCI"><title>Remarks.</title><p>To avoid confusion between <italic><tp:taxon-name><tp:taxon-name-part taxon-name-part-type="genus" reg="Stylochus">Stylochus</tp:taxon-name-part><tp:taxon-name-part taxon-name-part-type="species" reg="crassus">crassus</tp:taxon-name-part></tp:taxon-name></italic> Verrill, 1893 (from the coast of Maryland, USA) and <italic><tp:taxon-name><tp:taxon-name-part taxon-name-part-type="genus" reg="Stylochus">S.</tp:taxon-name-part><tp:taxon-name-part taxon-name-part-type="species" reg="crassus">crassus</tp:taxon-name-part></tp:taxon-name></italic> Bock, 1931 (from the coast of Cape Verde Island), <xref ref-type="bibr" rid="B39">Marcus (1947)</xref> renamed the specimens described by <xref ref-type="bibr" rid="B8">Bock (1931)</xref> as <italic><tp:taxon-name><tp:taxon-name-part taxon-name-part-type="genus" reg="Stylochus">Stylochus</tp:taxon-name-part><tp:taxon-name-part taxon-name-part-type="species" reg="sixteni">sixteni</tp:taxon-name-part></tp:taxon-name></italic>. The specimen captured on the coast of Yucatan is most similar to the specimen described by <xref ref-type="bibr" rid="B8">Bock (1931)</xref>. The major difference between the specimens described by <xref ref-type="bibr" rid="B8">Bock (1931)</xref> and <italic><tp:taxon-name><tp:taxon-name-part taxon-name-part-type="genus" reg="Stylochus">Stylochus</tp:taxon-name-part><tp:taxon-name-part taxon-name-part-type="species" reg="sixteni">sixteni</tp:taxon-name-part></tp:taxon-name></italic> from the Gulf of Mexico is the distance of the reproductive system from the posterior end of the animal. The reproductive organs, in Bock’s description, are close to the body end, while in the Yucatan specimens, they are near to the posterior end, but not so close as in Bock’s. However, this may be due to the difference in size, since the specimens from Cape Verde measured 10 mm, while those from the Yucatan coast measured 20 mm (Fig. <xref ref-type="fig" rid="F24">24E</xref>).</p><fig id="F24" position="float" orientation="portrait"><object-id xmlns:xlink="http://www.w3.org/1999/xlink" content-type="doi" xlink:type="simple">10.3897/zookeys.1221.128260.figure24</object-id><object-id xmlns:xlink="http://www.w3.org/1999/xlink" content-type="arpha" xlink:type="simple">B0548A29-C779-5893-85C3-219E344920DE</object-id><label>Figure 24.</label><caption><p><italic><tp:taxon-name><tp:taxon-name-part taxon-name-part-type="genus" reg="Stylochus">Stylochus</tp:taxon-name-part><tp:taxon-name-part taxon-name-part-type="species" reg="sixteni">sixteni</tp:taxon-name-part></tp:taxon-name></italic><bold>A</bold> live animal, photographed on a black background, tentacles <bold>B</bold> anterior end, marginal, cerebral and tentacular eyes, after fixation <bold>C</bold> sagittal section through the reproductive system (stained with AZAN) <bold>D</bold> specimen in situ <bold>E</bold> sagittal reconstruction of male and female copulatory organs.</p></caption><graphic xmlns:xlink="http://www.w3.org/1999/xlink" xlink:href="zookeys-1221-103_article-128260__-g024.jpg" position="float" orientation="portrait" xlink:type="simple" id="oo_1197996.jpg"><uri content-type="original_file" xlink:type="simple">https://binary.pensoft.net/fig/1197996</uri></graphic></fig></tp:treatment-sec><ref-list><ref id="B8"><mixed-citation xmlns:xlink="http://www.w3.org/1999/xlink" xlink:type="simple"><person-group><name name-style="western"><surname>Bock</surname><given-names>S</given-names></name></person-group> (<year>1931</year>) <article-title>Die Polycladen der Deutschen Südpolar-Expedition 1901–1903.</article-title><source>Deutsche Südpolar-Expedition</source><volume>20</volume>: <fpage>259</fpage>–<lpage>304</lpage>.</mixed-citation></ref><ref id="B39"><mixed-citation xmlns:xlink="http://www.w3.org/1999/xlink" xlink:type="simple"><person-group><name name-style="western"><surname>Marcus</surname><given-names>E</given-names></name></person-group> (<year>1947</year>) <article-title>Turbellarios Marinhos do Brasil (5).</article-title><source>Boletins da Faculdade de Filosofia, Ciencias e Letras da Universidade de So Paulo Zoologia</source><volume>12</volume>: <fpage>99</fpage>–<lpage>215</lpage>. <ext-link xlink:href="10.11606/issn.2526-4877.bsffclzoologia.1947.125220" ext-link-type="doi" xlink:type="simple">https://doi.org/10.11606/issn.2526-4877.bsffclzoologia.1947.125220</ext-link></mixed-citation></ref></ref-list></tp:taxon-treatment>
