# Supplementary material for: ﻿Polyclads (Platyhelminthes) in the southern Gulf of Mexico: unveiling biodiversity and descriptions of two new species
Source: Zookeys. 2024 Dec 13;1221:103–44. doi: 10.3897/zookeys.1221.128260 (PMC11662208; doi:10.3897/zookeys.1221.128260)
Supplement: XML Treatment for Hoploplana inquilina [file zookeys.1221.128260-treatment26.xml]

<!DOCTYPE tp:taxon-treatment
  PUBLIC "-//TaxonX//DTD Taxonomic Treatment Publishing DTD v0 20100105//EN" "tax-treatment-NSO.dtd">
<tp:taxon-treatment xmlns:tp="http://www.plazi.org/taxpub"><tp:treatment-meta><kwd-group><label>Taxon classification</label><kwd>
                <named-content content-type="kingdom">Animalia</named-content>
              </kwd><kwd>
                <named-content content-type="order">﻿Polycladida</named-content>
              </kwd><kwd>
                <named-content content-type="family">﻿Hoploplanidae</named-content>
              </kwd></kwd-group><mixed-citation publication-type="journal"><person-group><name><surname>Cuadrado</surname><given-names>Daniel</given-names></name><name><surname>Hernández-Gonzalez</surname><given-names>Alejandro</given-names></name><name><surname>Noreña</surname><given-names>Carolina</given-names></name><name><surname>Simões</surname><given-names>Nuno</given-names></name></person-group><article-title>﻿Polyclads (<tp:taxon-name><tp:taxon-name-part taxon-name-part-type="phylum">Platyhelminthes</tp:taxon-name-part></tp:taxon-name>) in the southern Gulf of Mexico: unveiling biodiversity and descriptions of two new species</article-title><source>Zookeys</source><day>13</day><month>12</month><year>2024</year><volume>1221</volume><fpage>103</fpage><lpage>144</lpage><pub-id pub-id-type="doi">10.3897/zookeys.1221.128260</pub-id></mixed-citation></tp:treatment-meta><tp:nomenclature><label>﻿</label><tp:taxon-name>
              <object-id xmlns:xlink="http://www.w3.org/1999/xlink" content-type="arpha" xlink:type="simple">EDF550A3-36BB-54EC-A08A-4AABEB46FC86</object-id>
              <tp:taxon-name-part taxon-name-part-type="genus" reg="Hoploplana">Hoploplana</tp:taxon-name-part>
              <tp:taxon-name-part taxon-name-part-type="species" reg="inquilina">inquilina</tp:taxon-name-part>
            </tp:taxon-name><tp:taxon-authority>(Wheeler, 1894)</tp:taxon-authority><xref ref-type="fig" rid="F25">Fig. 25A–D</xref></tp:nomenclature><tp:treatment-sec sec-type="material" id="SECID0E3SCI"><title>Material examined.</title><p><bold>Yucatan coast, Mexico</bold> • 1; Dzilam; <named-content xmlns:xlink="http://www.w3.org/1999/xlink" content-type="dwc:verbatimCoordinates" xlink:type="simple"><named-content content-type="geo-json" specific-use="{&#34;type&#34;:&#34;Point&#34;,&#34;coordinates&#34;:[-88.900000,21.500000]}" id="NCID0EHTCI" xlink:type="simple">21.5°N, 88.9°W</named-content></named-content>; 9.3 m; 8 May 2018; A. Hernández leg.; <abbrev xmlns:xlink="http://www.w3.org/1999/xlink" content-type="institution" xlink:title="Colección regional de Policladidos de la Península del Yucatán, Mexico" id="ABBRID0EMTCI" xlink:type="simple">CRPPY</abbrev>-0089.</p></tp:treatment-sec><tp:treatment-sec sec-type="distribution" id="SECID0ERTCI"><title>Distribution.</title><p><italic><tp:taxon-name><tp:taxon-name-part taxon-name-part-type="genus" reg="Hoploplana">Hoploplana</tp:taxon-name-part><tp:taxon-name-part taxon-name-part-type="species" reg="inquilina">inquilina</tp:taxon-name-part></tp:taxon-name></italic> has been observed off St. Thomas Island, Caribbean (<xref ref-type="bibr" rid="B26">Hyman 1939</xref>). It has been reported in the Gulf of Mexico, Bermuda, and the Central North Atlantic (<xref ref-type="bibr" rid="B58">Prudhoe 1985</xref>); Cayman Islands, Caribbean (<xref ref-type="bibr" rid="B31">Hyman 1954</xref>). Additionally, it has been found in shells in Massachusetts (<xref ref-type="bibr" rid="B26">Hyman 1939</xref>, <xref ref-type="bibr" rid="B27">1940</xref>). Specimens have also been documented in the mantle-cavity of <italic><tp:taxon-name><tp:taxon-name-part taxon-name-part-type="genus" reg="Urosalpinx">Urosalpinx</tp:taxon-name-part><tp:taxon-name-part taxon-name-part-type="species" reg="cinerea">cinerea</tp:taxon-name-part></tp:taxon-name></italic> and <italic><tp:taxon-name><tp:taxon-name-part taxon-name-part-type="genus" reg="Eupleura">Eupleura</tp:taxon-name-part><tp:taxon-name-part taxon-name-part-type="species" reg="caudata">caudata</tp:taxon-name-part></tp:taxon-name></italic> in New Jersey (<xref ref-type="bibr" rid="B66">Schlechter 1943</xref>), and in the mantle-cavity of <italic><tp:taxon-name><tp:taxon-name-part taxon-name-part-type="genus" reg="Thais">Thais</tp:taxon-name-part><tp:taxon-name-part taxon-name-part-type="species" reg="floridana">floridana</tp:taxon-name-part></tp:taxon-name></italic> in Florida and Louisiana (<xref ref-type="bibr" rid="B28">Hyman 1944</xref>, <xref ref-type="bibr" rid="B31">1954</xref>).</p></tp:treatment-sec><tp:treatment-sec sec-type="description" id="SECID0EGWCI"><title>Description.</title><p>Body shape oval, 5 mm in length and 3 mm in width. Translucent bluish-to-grey background colour with a distinctive white reticulum on the dorsal surface that does not correspond to the intestine (Fig. <xref ref-type="fig" rid="F25">25A, B</xref>). This network extends to the periphery, appearing white in reflected light and black in transmitted light, as described by <xref ref-type="bibr" rid="B76">Wheeler (1894)</xref>. Delicate tubular nuchal tentacles present. Two clusters of small, rounded cerebral eyes situated between the nuchal tentacles, with tentacular eyes at the base (Fig. <xref ref-type="fig" rid="F25">25C</xref>). Ruffled pharynx, branched intestine, and reproductive system milky white and visible dorsally and ventrally (Fig. <xref ref-type="fig" rid="F25">25B, D</xref>).</p><fig id="F25" position="float" orientation="portrait"><object-id xmlns:xlink="http://www.w3.org/1999/xlink" content-type="doi" xlink:type="simple">10.3897/zookeys.1221.128260.figure25</object-id><object-id xmlns:xlink="http://www.w3.org/1999/xlink" content-type="arpha" xlink:type="simple">85BAA91D-8CE7-5EE6-BE4C-4AC695C82769</object-id><label>Figure 25.</label><caption><p><bold>A–D</bold><italic><tp:taxon-name><tp:taxon-name-part taxon-name-part-type="genus" reg="Hoploplana">Hoploplana</tp:taxon-name-part><tp:taxon-name-part taxon-name-part-type="species" reg="inquilina">inquilina</tp:taxon-name-part></tp:taxon-name></italic><bold>A</bold> dorsal view <bold>B</bold> ventral view <bold>C</bold> anterior end, tentacles and tentacular eyes <bold>D</bold> ventral view, ruffled pharynx and reproduction organs <bold>E–H</bold><italic><tp:taxon-name><tp:taxon-name-part taxon-name-part-type="genus" reg="Hoploplana">Hoploplana</tp:taxon-name-part><tp:taxon-name-part taxon-name-part-type="species" reg="divae">divae</tp:taxon-name-part></tp:taxon-name></italic><bold>E</bold> dorsal view <bold>F</bold> ventral view <bold>G</bold> anterior end, tentacles <bold>H</bold> ventral view, ruffled pharynx and reproduction organ.</p></caption><graphic xmlns:xlink="http://www.w3.org/1999/xlink" xlink:href="zookeys-1221-103_article-128260__-g025.jpg" position="float" orientation="portrait" xlink:type="simple" id="oo_1197997.jpg"><uri content-type="original_file" xlink:type="simple">https://binary.pensoft.net/fig/1197997</uri></graphic></fig></tp:treatment-sec><ref-list><ref id="B26"><mixed-citation xmlns:xlink="http://www.w3.org/1999/xlink" xlink:type="simple"><person-group><name name-style="western"><surname>Hyman</surname><given-names>LH</given-names></name></person-group> (<year>1939</year>) Some polyclads of the New England coast, especially of the Woods Hole region. Biological Bulletin of the Marine Biological 127–152. <ext-link xlink:href="10.2307/1537854" ext-link-type="doi" xlink:type="simple">https://doi.org/10.2307/1537854</ext-link></mixed-citation></ref><ref id="B58"><mixed-citation xmlns:xlink="http://www.w3.org/1999/xlink" xlink:type="simple"><person-group><name name-style="western"><surname>Prudhoe</surname><given-names>S</given-names></name></person-group> (<year>1985</year>) <source>A monograph on polyclad <tp:taxon-name><tp:taxon-name-part taxon-name-part-type="class">Turbellaria</tp:taxon-name-part></tp:taxon-name>.</source><publisher-name>Oxford University Press</publisher-name>, <publisher-loc>Oxford, New York, Toronto</publisher-loc>, <size units="page">259 pp</size>.</mixed-citation></ref><ref id="B31"><mixed-citation xmlns:xlink="http://www.w3.org/1999/xlink" xlink:type="simple"><person-group><name name-style="western"><surname>Hyman</surname><given-names>LH</given-names></name></person-group> (<year>1954</year>) <article-title>Free-living flatworms (<tp:taxon-name><tp:taxon-name-part taxon-name-part-type="class">Turbellaria</tp:taxon-name-part></tp:taxon-name>) of the Gulf of Mexico.</article-title><source>Fishery Bulletin of the Fish and Wildlife Service, United States</source><volume>55</volume>: <fpage>301</fpage>–<lpage>302</lpage>. <ext-link xlink:href="http://hdl.handle.net/1969.3/19215" ext-link-type="uri" xlink:type="simple">http://hdl.handle.net/1969.3/19215</ext-link></mixed-citation></ref><ref id="B27"><mixed-citation xmlns:xlink="http://www.w3.org/1999/xlink" xlink:type="simple"><person-group><name name-style="western"><surname>Hyman</surname><given-names>LH</given-names></name></person-group> (<year>1940</year>) <article-title>The polyclad flatworms of the Atlantic Coast of the United States and Canada.</article-title><source>Proceedings of the United States National Museum</source><volume>89</volume>: <fpage>449</fpage>–<lpage>492</lpage>. <ext-link xlink:href="10.5479/si.00963801.89-3101.449" ext-link-type="doi" xlink:type="simple">https://doi.org/10.5479/si.00963801.89-3101.449</ext-link></mixed-citation></ref><ref id="B66"><mixed-citation xmlns:xlink="http://www.w3.org/1999/xlink" xlink:type="simple"><person-group><name name-style="western"><surname>Schlechter</surname><given-names>V</given-names></name></person-group> (<year>1943</year>) Two flatworms from the oyster-drilling snail <tp:taxon-name><tp:taxon-name-part taxon-name-part-type="genus">Thais</tp:taxon-name-part></tp:taxon-name> floridanahaysae Clench. Journal Parasitol 29: 362. <ext-link xlink:href="10.2307/3272618" ext-link-type="doi" xlink:type="simple">https://doi.org/10.2307/3272618</ext-link></mixed-citation></ref><ref id="B28"><mixed-citation xmlns:xlink="http://www.w3.org/1999/xlink" xlink:type="simple"><person-group><name name-style="western"><surname>Hyman</surname><given-names>LH</given-names></name></person-group> (<year>1944</year>) <article-title>Marine <tp:taxon-name><tp:taxon-name-part taxon-name-part-type="class">Turbellaria</tp:taxon-name-part></tp:taxon-name> from the Atlantic Coast of North America.</article-title><source>Proceedings of the United States National Museum</source><volume>1266</volume>: <fpage>1</fpage>–<lpage>15</lpage>.</mixed-citation></ref><ref id="B76"><mixed-citation xmlns:xlink="http://www.w3.org/1999/xlink" xlink:type="simple"><person-group><name name-style="western"><surname>Wheeler</surname><given-names>WM</given-names></name></person-group> (<year>1894</year>) <italic><tp:taxon-name><tp:taxon-name-part taxon-name-part-type="genus">Planocera</tp:taxon-name-part><tp:taxon-name-part taxon-name-part-type="species">inquilina</tp:taxon-name-part></tp:taxon-name></italic>, a polyclad inhabiting the branchial chamber of <italic><tp:taxon-name><tp:taxon-name-part taxon-name-part-type="genus">Sicotypus</tp:taxon-name-part><tp:taxon-name-part taxon-name-part-type="species">canaliculatus</tp:taxon-name-part></tp:taxon-name></italic> Oil. Journal of Morphology 9 195–201. <ext-link xlink:href="10.1002/jmor.1050090203" ext-link-type="doi" xlink:type="simple">https://doi.org/10.1002/jmor.1050090203</ext-link></mixed-citation></ref></ref-list></tp:taxon-treatment>
