# Supplementary material for: ﻿Polyclads (Platyhelminthes) in the southern Gulf of Mexico: unveiling biodiversity and descriptions of two new species
Source: Zookeys. 2024 Dec 13;1221:103–44. doi: 10.3897/zookeys.1221.128260 (PMC11662208; doi:10.3897/zookeys.1221.128260)
Supplement: XML Treatment for Hoploplana divae [file zookeys.1221.128260-treatment27.xml]

<!DOCTYPE tp:taxon-treatment
  PUBLIC "-//TaxonX//DTD Taxonomic Treatment Publishing DTD v0 20100105//EN" "tax-treatment-NSO.dtd">
<tp:taxon-treatment xmlns:tp="http://www.plazi.org/taxpub"><tp:treatment-meta><kwd-group><label>Taxon classification</label><kwd>
                <named-content content-type="kingdom">Animalia</named-content>
              </kwd><kwd>
                <named-content content-type="order">﻿Polycladida</named-content>
              </kwd><kwd>
                <named-content content-type="family">﻿Hoploplanidae</named-content>
              </kwd></kwd-group><mixed-citation publication-type="journal"><person-group><name><surname>Cuadrado</surname><given-names>Daniel</given-names></name><name><surname>Hernández-Gonzalez</surname><given-names>Alejandro</given-names></name><name><surname>Noreña</surname><given-names>Carolina</given-names></name><name><surname>Simões</surname><given-names>Nuno</given-names></name></person-group><article-title>﻿Polyclads (<tp:taxon-name><tp:taxon-name-part taxon-name-part-type="phylum">Platyhelminthes</tp:taxon-name-part></tp:taxon-name>) in the southern Gulf of Mexico: unveiling biodiversity and descriptions of two new species</article-title><source>Zookeys</source><day>13</day><month>12</month><year>2024</year><volume>1221</volume><fpage>103</fpage><lpage>144</lpage><pub-id pub-id-type="doi">10.3897/zookeys.1221.128260</pub-id></mixed-citation></tp:treatment-meta><tp:nomenclature><label>﻿</label><tp:taxon-name>
              <object-id xmlns:xlink="http://www.w3.org/1999/xlink" content-type="arpha" xlink:type="simple">A653467A-83B3-5E00-BD23-B801138A4B99</object-id>
              <tp:taxon-name-part taxon-name-part-type="genus" reg="Hoploplana">Hoploplana</tp:taxon-name-part>
              <tp:taxon-name-part taxon-name-part-type="species" reg="divae">divae</tp:taxon-name-part>
            </tp:taxon-name><tp:taxon-authority>Marcus, 1950</tp:taxon-authority><xref ref-type="fig" rid="F25">Fig. 25E–H</xref></tp:nomenclature><tp:treatment-sec sec-type="material" id="SECID0EFYCI"><title>Material examined.</title><p><bold>Campeche coast, Mexico</bold> • 1; Cayo Arcas; <named-content xmlns:xlink="http://www.w3.org/1999/xlink" content-type="dwc:verbatimCoordinates" xlink:type="simple"><named-content content-type="geo-json" specific-use="{&#34;type&#34;:&#34;Point&#34;,&#34;coordinates&#34;:[-92.000000,20.200000]}" id="NCID0EQYCI" xlink:type="simple">20.2°N, 92.0°W</named-content></named-content>; 5.3 m; 23 Apr. 2018; A. Hernández leg.; <abbrev xmlns:xlink="http://www.w3.org/1999/xlink" content-type="institution" xlink:title="Colección regional de Policladidos de la Península del Yucatán, Mexico" id="ABBRID0EVYCI" xlink:type="simple">CRPPY</abbrev>-0073 • 1; Cayo Arcas; <named-content xmlns:xlink="http://www.w3.org/1999/xlink" content-type="dwc:verbatimCoordinates" xlink:type="simple"><named-content content-type="geo-json" specific-use="{&#34;type&#34;:&#34;Point&#34;,&#34;coordinates&#34;:[-92.000000,20.200000]}" id="NCID0E4YCI" xlink:type="simple">20.2°N, 92.0°W</named-content></named-content>; 13.2 m; 24 Apr. 2018; A. Hernández leg.; <abbrev xmlns:xlink="http://www.w3.org/1999/xlink" content-type="institution" xlink:title="Colección regional de Policladidos de la Península del Yucatán, Mexico" id="ABBRID0ECZCI" xlink:type="simple">CRPPY</abbrev>-0080.</p></tp:treatment-sec><tp:treatment-sec sec-type="distribution" id="SECID0EHZCI"><title>Distribution.</title><p>Originally described in São Paulo, Southeast of Brazil (<xref ref-type="bibr" rid="B41">Marcus 1950</xref>) and later by <xref ref-type="bibr" rid="B2">Bahia and Schrödl (2018)</xref>. <italic><tp:taxon-name><tp:taxon-name-part taxon-name-part-type="genus" reg="Holoplana">Holoplana</tp:taxon-name-part><tp:taxon-name-part taxon-name-part-type="species" reg="divae">divae</tp:taxon-name-part></tp:taxon-name></italic> has been documented in Rio Grande do Norte, Brazil (<xref ref-type="bibr" rid="B3">Bahia et al. 2012</xref>) and Curaçao (<xref ref-type="bibr" rid="B44">Marcus and Marcus 1968</xref>). This study marks a novel record for the Campeche coast and new record for the Gulf of Mexico.</p></tp:treatment-sec><tp:treatment-sec sec-type="description" id="SECID0EI1CI"><title>Description.</title><p>Body shape oval with rounded anterior and posterior end, 1.2 cm in length and 0.6 cm in width. Two small cylindrical nuchal tentacles (Fig. <xref ref-type="fig" rid="F25">25E, G</xref>). Tentacular eyes at base of tentacles. Cerebral eyes two sparse clusters, extending towards anterior and posterior regions of body. Colouration semi-translucent, orange to pinkish. Dorsal epidermis covered with numerous semi-cylindrical whitish papillae. Largest papillae in posterior region. Highly folded ruffled pharynx, characteristic of the species of the genus <italic><tp:taxon-name><tp:taxon-name-part taxon-name-part-type="genus" reg="Hoploplana">Hoploplana</tp:taxon-name-part></tp:taxon-name></italic>. Oral opening situated in the anterior 1/2 of the body (Fig. <xref ref-type="fig" rid="F25">25F, H</xref>). Male and female gonopores close to each other, distinctly separated and open near the posterior end (Fig. <xref ref-type="fig" rid="F25">25F, H</xref>).</p></tp:treatment-sec><tp:treatment-sec><!--Section generated to contain objects referenced in tp:taxon-treatment.--><fig id="F25" position="float" orientation="portrait"><object-id xmlns:xlink="http://www.w3.org/1999/xlink" content-type="doi" xlink:type="simple">10.3897/zookeys.1221.128260.figure25</object-id><object-id xmlns:xlink="http://www.w3.org/1999/xlink" content-type="arpha" xlink:type="simple">85BAA91D-8CE7-5EE6-BE4C-4AC695C82769</object-id><label>Figure 25.</label><caption><p><bold>A–D</bold><italic><tp:taxon-name><tp:taxon-name-part taxon-name-part-type="genus" reg="Hoploplana">Hoploplana</tp:taxon-name-part><tp:taxon-name-part taxon-name-part-type="species" reg="inquilina">inquilina</tp:taxon-name-part></tp:taxon-name></italic><bold>A</bold> dorsal view <bold>B</bold> ventral view <bold>C</bold> anterior end, tentacles and tentacular eyes <bold>D</bold> ventral view, ruffled pharynx and reproduction organs <bold>E–H</bold><italic><tp:taxon-name><tp:taxon-name-part taxon-name-part-type="genus" reg="Hoploplana">Hoploplana</tp:taxon-name-part><tp:taxon-name-part taxon-name-part-type="species" reg="divae">divae</tp:taxon-name-part></tp:taxon-name></italic><bold>E</bold> dorsal view <bold>F</bold> ventral view <bold>G</bold> anterior end, tentacles <bold>H</bold> ventral view, ruffled pharynx and reproduction organ.</p></caption><graphic xmlns:xlink="http://www.w3.org/1999/xlink" xlink:href="zookeys-1221-103_article-128260__-g025.jpg" position="float" orientation="portrait" xlink:type="simple" id="oo_1197997.jpg"><uri content-type="original_file" xlink:type="simple">https://binary.pensoft.net/fig/1197997</uri></graphic></fig></tp:treatment-sec><ref-list><ref id="B41"><mixed-citation xmlns:xlink="http://www.w3.org/1999/xlink" xlink:type="simple"><person-group><name name-style="western"><surname>Marcus</surname><given-names>E</given-names></name></person-group> (<year>1950</year>) <article-title><tp:taxon-name><tp:taxon-name-part taxon-name-part-type="class">Turbellaria</tp:taxon-name-part></tp:taxon-name> Brasileiros (9).</article-title><source>Boletins da Faculdade de Filosofia, Ciencias e Letras da Universidade de So Paulo Zoologia</source><volume>15</volume>: <fpage>5</fpage>–<lpage>190</lpage>. <ext-link xlink:href="10.11606/issn.2526-4877.bsffclzoologia.1950.125192" ext-link-type="doi" xlink:type="simple">https://doi.org/10.11606/issn.2526-4877.bsffclzoologia.1950.125192</ext-link></mixed-citation></ref><ref id="B2"><mixed-citation xmlns:xlink="http://www.w3.org/1999/xlink" xlink:type="simple"><person-group><name name-style="western"><surname>Bahia</surname><given-names>J</given-names></name><name name-style="western"><surname>Schrödl</surname><given-names>M</given-names></name></person-group> (<year>2018</year>) <article-title>Brazilian <tp:taxon-name><tp:taxon-name-part taxon-name-part-type="order">Polycladida</tp:taxon-name-part></tp:taxon-name> (<tp:taxon-name><tp:taxon-name-part taxon-name-part-type="class">Rhabditophora</tp:taxon-name-part></tp:taxon-name>: <tp:taxon-name><tp:taxon-name-part taxon-name-part-type="phylum">Platyhelminthes</tp:taxon-name-part></tp:taxon-name>): Rediscovery of Marcus’ type material and general revision.</article-title><source>Zootaxa,</source><volume>4490</volume>(<issue>1</issue>): <fpage>1</fpage>–<lpage>121</lpage>. <ext-link xlink:href="10.11646/zootaxa.4490.1.1" ext-link-type="doi" xlink:type="simple">https://doi.org/10.11646/zootaxa.4490.1.1</ext-link></mixed-citation></ref><ref id="B3"><mixed-citation xmlns:xlink="http://www.w3.org/1999/xlink" xlink:type="simple"><person-group><name name-style="western"><surname>Bahia</surname><given-names>J</given-names></name><name name-style="western"><surname>Padula</surname><given-names>V</given-names></name><name name-style="western"><surname>Delgado</surname><given-names>M</given-names></name></person-group> (<year>2012</year>) <article-title>Five new records and morphological data of polyclad species (<tp:taxon-name><tp:taxon-name-part taxon-name-part-type="phylum">Platyhelminthes</tp:taxon-name-part></tp:taxon-name>: <tp:taxon-name><tp:taxon-name-part taxon-name-part-type="class">Turbellaria</tp:taxon-name-part></tp:taxon-name>) from Rio Grande do Norte, northeastern Brazil.</article-title><source>Zootaxa</source><volume>3170</volume>: <fpage>31</fpage>–<lpage>44</lpage>. <ext-link xlink:href="10.11646/zootaxa.3170.1.3" ext-link-type="doi" xlink:type="simple">https://doi.org/10.11646/zootaxa.3170.1.3</ext-link></mixed-citation></ref><ref id="B44"><mixed-citation xmlns:xlink="http://www.w3.org/1999/xlink" xlink:type="simple"><person-group><name name-style="western"><surname>Marcus</surname><given-names>E</given-names></name><name name-style="western"><surname>Marcus</surname><given-names>E</given-names></name></person-group> (<year>1968</year>) <article-title><tp:taxon-name><tp:taxon-name-part taxon-name-part-type="order">Polycladida</tp:taxon-name-part></tp:taxon-name> from Curaao and faunistically related regions.</article-title><source>Studies on the Fauna of Curaao and other Caribbean Islands</source><volume>26</volume>: <fpage>1</fpage>–<lpage>134</lpage>.</mixed-citation></ref></ref-list></tp:taxon-treatment>
